# Supplementary material for: Real-Time Monitoring of Cisplatin-Induced Cell Death
Source: PLoS One. 2011 May 16;6(5):e19714. doi: 10.1371/journal.pone.0019714 (PMC3095603; doi:10.1371/journal.pone.0019714)
Supplement: Table S1 — Genes regulated by cisplatin in MCF-7 cells at change of (i) glycolysis (8–9 h) and (ii) impedance (10–11 h). (XLS) [file pone.0019714.s002.xls]

## Sheet: Hamed_cisplatin_all_signal.txt
TABLE S1
Genes regulated by cisplatin in MCF-7 cells at change of
(i) glycolysis (8-9 h) and (ii) impedance (10-11 h)
AffymetrixID			Gene Name	fold change	fold change
probe set	Accession	GeneID	gene	glycolysis	impedance	imp/gly
213418_at	NM_002155	3310	HSPA6: heat shock 70kDa protein 6 (HSP70B')	9.61205	12.3524	1.2851
117_at	X51757	3310	HSPA6: heat shock 70kDa protein 6 (HSP70B')	4.90634	4.18399	0.852773
228967_at	BE964053	10209	EIF1: Eukaryotic translation initiation factor 1	4.77395	8.90425	1.86517
229246_at	AI803504	645460	FLJ44342: hypothetical LOC645460	4.23877	5.22484	1.23263
225762_x_at	AL531683	284801	LOC284801: hypothetical protein LOC284801	4.22422	3.57569	0.846474
202815_s_at	NM_006460	10614	HEXIM1: hexamethylene bis-acetamide inducible 1	4.00211	5.90045	1.47433
204286_s_at	NM_021127	5366	PMAIP1: phorbol-12-myristate-13-acetate-induced protein 1	3.99648	5.78757	1.44817
225767_at	AI825833		Hs,155364,0	3.80744	4.51038	1.18462
202672_s_at	NM_001674	467	ATF3: activating transcription factor 3	3.14366	4.14146	1.3174
226419_s_at	AA046439	645460	FLJ44342: hypothetical LOC645460	3.1139	5.01388	1.61016
201328_at	AL575509	2114	ETS2: v-ets erythroblastosis virus E26 oncogene homolog 2 (avian)	3.04894	4.08501	1.33981
221306_at	NM_018971	2850	GPR27: G protein-coupled receptor 27	2.97101	2.46108	0.828366
202388_at	NM_002923	5997	RGS2: regulator of G-protein signaling 2, 24kDa	2.92915	3.73744	1.27595
223394_at	BC002670	29950	SERTAD1: SERTA domain containing 1	2.92342	3.03541	1.03831
225842_at	AK026181	22822	PHLDA1: pleckstrin homology-like domain, family A, member 1	2.87151	3.82959	1.33365
204285_s_at	AI857639	5366	PMAIP1: phorbol-12-myristate-13-acetate-induced protein 1	2.85786	3.022	1.05744
203725_at	NM_001924	1647	GADD45A: growth arrest and DNA-damage-inducible, alpha	2.77991	3.0447	1.09525
240557_at	N34514		Hs,41272,0	2.74239	3.28755	1.19879
209007_s_at	AF267856	57035	C1orf63: chromosome 1 open reading frame 63	2.68766	3.19432	1.18851
230099_at	AI139993		Hs,293560,0	2.6627	2.4307	0.912871
232429_at	AL122040		Hs,102981,0	2.65188	4.29833	1.62086
241721_at	AW515022		Hs,148497,0	2.64715	3.62127	1.36799
226756_at	AA191741		Hs,29692,0	2.64636	3.76787	1.4238
229564_at	BF062580		Hs,26507,0	2.63257	3.77597	1.43433
239811_at	BF954306		Hs,129037,0	2.62312	2.57449	0.981462
238736_at	AA805939	5980	REV3L: REV3-like, catalytic subunit of DNA polymerase zeta (yeast)	2.60733	3.17895	1.21923
229544_at	AI690169		Hs,132882,0	2.59774	3.69892	1.4239
209791_at	AL049569	11240	PADI2: peptidyl arginine deiminase, type II	2.55566	3.34513	1.30891
204018_x_at	NM_000558	3039 /// 3040	HBA1 /// HBA2: hemoglobin, alpha 1 /// hemoglobin, alpha 2	2.53229	3.91969	1.54788
203821_at	NM_001945	1839	HBEGF: heparin-binding EGF-like growth factor	2.50354	3.77812	1.50911
237180_at	T97717	23198	PSME4: Proteasome (prosome, macropain) activator subunit 4	2.49874	2.83653	1.13518
211538_s_at	U56725	3306	HSPA2: heat shock 70kDa protein 2	2.48973	2.36448	0.949694
214696_at	AF070569	84981	C17orf91: chromosome 17 open reading frame 91	2.4867	4.11667	1.65548
227583_at	BE742653	10775	POP4: processing of precursor 4, ribonuclease P/MRP subunit (S, cerevisiae)	2.47787	3.7096	1.49709
225886_at	AA156797	1655	DDX5: DEAD (Asp-Glu-Ala-Asp) box polypeptide 5	2.45981	3.24387	1.31875
215887_at	AK027128	11179	ZNF277: zinc finger protein 277	2.4554	6.06516	2.47013
230192_at	AI472310	10206	TRIM13: tripartite motif-containing 13	2.4486	2.8463	1.16242
237083_at	H46176		Hs,14613,0	2.42781	4.00444	1.6494
234989_at	AV699657	283131	NEAT1: nuclear paraspeckle assembly transcript 1 (non-protein coding)	2.40511	2.4931	1.03659
242688_at	AI149880		Hs,188809,0	2.34741	2.5336	1.07932
216417_x_at	X16172	3219	HOXB9: homeobox B9	2.34532	2.79174	1.19034
213931_at	AI819238	3398 /// 84099	ID2 /// ID2B: inhibitor of DNA binding 2, dominant negative helix-loop-helix protein /// inhibitor of DNA binding 2B, dominant negative helix-loop-helix protein (pseudogene)	2.33504	4.99879	2.14077
202912_at	NM_001124	133	ADM: adrenomedullin	2.33457	2.9238	1.25239
225255_at	AA810707	51318	MRPL35: mitochondrial ribosomal protein L35	2.32301	3.29173	1.41701
239105_at	AI681581		Hs,121525,0	2.32079	2.91029	1.25401
214414_x_at	T50399	3039 /// 3040	HBA1 /// HBA2: hemoglobin, alpha 1 /// hemoglobin, alpha 2	2.30914	4.07393	1.76426
205092_x_at	NM_014950	22890	ZBTB1: zinc finger and BTB domain containing 1	2.29566	2.71552	1.18289
236068_s_at	AI458586		Hs,135706,0	2.28363	2.45822	1.07645
213182_x_at	R78668	1028	CDKN1C: cyclin-dependent kinase inhibitor 1C (p57, Kip2)	2.27688	2.51666	1.10531
213432_at	AI697108	727897	MUC5B: mucin 5B, oligomeric mucus/gel-forming	2.27663	1.96792	0.864399
212907_at	AI972416	7779	SLC30A1: Solute carrier family 30 (zinc transporter), member 1	2.27647	2.48658	1.0923
206907_at	NM_003811	8744	TNFSF9: tumor necrosis factor (ligand) superfamily, member 9	2.26591	2.74384	1.21092
242471_at	AI916641		Hs,28170,0	2.25942	1.65018	0.730355
213930_at	N51708		Hs,182723,0	2.24447	3.08667	1.37523
238813_at	AI910842	212	ALAS2: aminolevulinate, delta-, synthase 2	2.19958	3.03615	1.38033
204141_at	NM_001069	7280	TUBB2A: tubulin, beta 2A	2.19206	2.51135	1.14566
242300_at	BF432276		Hs,104580,0	2.18876	2.63336	1.20313
235086_at	AW956580	7057	THBS1: Thrombospondin 1	2.18725	3.23914	1.48091
226559_at	AL555612	389792	IER5L: immediate early response 5-like	2.18219	2.12226	0.972536
228971_at	AI357655		Hs,292931,0	2.17912	3.46302	1.58918
205932_s_at	NM_002448	4487	MSX1: msh homeobox 1	2.1729	2.72591	1.25451
223467_at	AF069506	51655	RASD1: RAS, dexamethasone-induced 1	2.1628	3.96623	1.83384
228523_at	AW970089	340719	NANOS1: nanos homolog 1 (Drosophila)	2.16111	3.1736	1.46851
213350_at	BF680255	6205	RPS11: Ribosomal protein S11	2.16081	1.76372	0.816231
228379_at	AW071847	10204	NUTF2: Nuclear transport factor 2	2.15751	3.09657	1.43525
235528_at	AW967092	2979	GUCA1B: guanylate cyclase activator 1B (retina)	2.15062	3.43865	1.59892
229690_at	AA007367	144717	FAM109A: family with sequence similarity 109, member A	2.1307	2.00973	0.943222
201289_at	NM_001554	3491	CYR61: cysteine-rich, angiogenic inducer, 61	2.12951	2.41246	1.13287
201041_s_at	NM_004417	1843	DUSP1: dual specificity phosphatase 1	2.1126	2.12347	1.00514
219534_x_at	NM_000076	1028	CDKN1C: cyclin-dependent kinase inhibitor 1C (p57, Kip2)	2.11226	2.67706	1.26739
211998_at	AW138159	3021	H3F3B: H3 histone, family 3B (H3,3B)	2.10734	2.43159	1.15387
237510_at	AI939472		Hs,161321,0	2.09341	2.3723	1.13322
230302_at	AI741597		Hs,264606,0	2.09273	2.53205	1.20993
230383_x_at	AA133285		Hs,71245,0	2.0842	3.14382	1.50841
236449_at	AI885390		Hs,49031,0	2.0725	2.82721	1.36416
201566_x_at	D13891	3398	ID2: inhibitor of DNA binding 2, dominant negative helix-loop-helix protein	2.07107	1.92	0.927054
208436_s_at	NM_004030	3665	IRF7: interferon regulatory factor 7	2.07005	2.82772	1.36602
211699_x_at	AF349571	3039 /// 3040	HBA1 /// HBA2: hemoglobin, alpha 1 /// hemoglobin, alpha 2	2.06497	5.27209	2.55311
228870_at	BF732683	157638	FAM84B: family with sequence similarity 84, member B	2.06135	2.01224	0.976172
239866_at	AA705933		Hs,119940,0	2.06082	2.94166	1.42742
235534_at	AI624156		Hs,153944,0	2.06081	2.85164	1.38375
216894_x_at	D64137	1028	CDKN1C: cyclin-dependent kinase inhibitor 1C (p57, Kip2)	2.06023	2.15388	1.04546
227099_s_at	AW276078	387763	LOC387763: hypothetical protein LOC387763	2.05817	3.42187	1.66258
227410_at	AW264102	131583	FAM43A: family with sequence similarity 43, member A	2.05383	2.32259	1.13086
225699_at	AI937446	285958	C7orf40: chromosome 7 open reading frame 40	2.04729	2.66315	1.30082
235533_at	AW021673	90639	COX19: COX19 cytochrome c oxidase assembly homolog (S, cerevisiae)	2.04704	2.77698	1.35658
243947_s_at	AW300612		Hs,120784,1	2.04494	2.19312	1.07246
1556340_at	AK098058	6300	MAPK12: mitogen-activated protein kinase 12	2.04075	6.06972	2.97426
1560071_a_at	T94585		Hs2,116691,1	2.04057	2.55157	1.25042
228639_at	BG054835		Hs,104349,0	2.0402	2.24201	1.09892
211417_x_at	L20493	2678	GGT1: gamma-glutamyltransferase 1	2.0273	2.63438	1.29945
241689_at	AA866199		Hs,171397,0	2.02122	2.70913	1.34035
219832_s_at	NM_017410	3229	HOXC13: homeobox C13	2.01178	2.33502	1.16067
209458_x_at	AF105974	3039 /// 3040	HBA1 /// HBA2: hemoglobin, alpha 1 /// hemoglobin, alpha 2	2.01159	4.14877	2.06243
211143_x_at	D49728	3164	NR4A1: nuclear receptor subfamily 4, group A, member 1	2.00992	3.1632	1.57379
1552362_a_at	NM_052971	116842	LEAP2: liver expressed antimicrobial peptide 2	2.0066	3.10923	1.5495
229111_at	AA033699		Hs,83938,0	1.98961	2.48644	1.24971
233476_at	AW269743		Hs,254477,0	1.98868	2.16154	1.08692
213750_at	AA928506	26156	RSL1D1: ribosomal L1 domain containing 1	1.98038	2.91013	1.46948
229157_at	AI949265		Hs,105621,0	1.97939	2.70695	1.36757
222380_s_at	AI907083	10016	PDCD6: Programmed cell death 6	1.97086	2.09632	1.06365
228914_at	AI769673		Hs,6694,0	1.95311	3.14855	1.61207
209189_at	BC004490	2353	FOS: FBJ murine osteosarcoma viral oncogene homolog	1.94698	2.25788	1.15968
209101_at	M92934	1490	CTGF: connective tissue growth factor	1.94695	2.41208	1.23891
235776_x_at	BF591554		Hs,127345,0	1.94019	2.50001	1.28854
241722_x_at	BF724558		Hs,160999,1	1.93809	2.06844	1.06726
235745_at	AV704183	2081	ERN1: endoplasmic reticulum to nucleus signaling 1	1.9339	2.2359	1.15616
1558487_a_at	AK074557	222068	TMED4: transmembrane emp24 protein transport domain containing 4	1.93098	2.1453	1.11099
1569428_at	BC008292	84305	WIBG: within bgcn homolog (Drosophila)	1.9282	2.1782	1.12965
238728_at	AA194266		Hs,178393,0	1.92795	2.94598	1.52803
226499_at	W72331	441478	NRARP: NOTCH-regulated ankyrin repeat protein	1.92478	1.9812	1.02932
1554742_at	BC008410	5378	PMS1: PMS1 postmeiotic segregation increased 1 (S, cerevisiae)	1.92051	2.07045	1.07808
217414_x_at	V00489	3039 /// 3040	HBA1 /// HBA2: hemoglobin, alpha 1 /// hemoglobin, alpha 2	1.91971	6.36272	3.31441
234450_at	AL121755	128674	PROKR2: prokineticin receptor 2	1.91549	2.5434	1.3278
1554769_at	BC040642	146540	ZNF785: zinc finger protein 785	1.91459	2.53837	1.32581
204135_at	NM_014890	11259	FILIP1L: filamin A interacting protein 1-like	1.91198	1.7858	0.93401
204855_at	NM_002639	5268	SERPINB5: serpin peptidase inhibitor, clade B (ovalbumin), member 5	1.9103	3.20317	1.67679
226288_s_at	AI951319	57555	NLGN2: neuroligin 2	1.90987	3.80639	1.99301
1554743_x_at	BC008410	5378	PMS1: PMS1 postmeiotic segregation increased 1 (S, cerevisiae)	1.90103	2.1594	1.13591
221401_at	NM_014404	27091	CACNG5: calcium channel, voltage-dependent, gamma subunit 5	1.89147	2.69905	1.42696
221621_at	AF130050	654434	C17orf86: chromosome 17 open reading frame 86	1.88333	2.29886	1.22064
213844_at	NM_019102	3202	HOXA5: homeobox A5	1.88276	1.74487	0.926762
203810_at	BG252490	11080	DNAJB4: DnaJ (Hsp40) homolog, subfamily B, member 4	1.85593	1.98043	1.06708
201739_at	NM_005627	6446	SGK1: serum/glucocorticoid regulated kinase 1	1.85565	2.41505	1.30146
224763_at	BF724210	6167	RPL37: Ribosomal protein L37	1.84776	2.01276	1.0893
228477_at	R53084	55082	ARGLU1: arginine and glutamate rich 1	1.83941	1.80129	0.979279
221208_s_at	NM_024631	79684	C11orf61: chromosome 11 open reading frame 61	1.83926	2.18517	1.18807
220121_at	NM_018148	55180	LINS1: lines homolog 1 (Drosophila)	1.83037	1.97052	1.07656
229396_at	AA588400	5017	OVOL1: ovo-like 1(Drosophila)	1.82835	2.4577	1.34422
236907_at	AI760366		Hs,144923,0	1.82734	1.81001	0.990517
225732_at	AU146850	57542	KLHDC5: kelch domain containing 5	1.82718	2.33043	1.27542
234665_x_at	AF126163	11147	HHLA3: HERV-H LTR-associating 3	1.82433	2.3149	1.2689
227337_at	AA886870	353322	ANKRD37: ankyrin repeat domain 37	1.82242	2.89311	1.58751
224559_at	AF001540	378938	MALAT1: metastasis associated lung adenocarcinoma transcript 1 (non-protein coding)	1.82196	2.36684	1.29906
221877_at	BF508835	126298	IRGQ: immunity-related GTPase family, Q	1.82001	2.63659	1.44867
208741_at	AW274856	10284	SAP18: Sin3A-associated protein, 18kDa	1.81773	2.21442	1.21823
219943_s_at	NM_022741	64854	USP46: ubiquitin specific peptidase 46	1.81558	1.81072	0.997319
1553338_at	NM_152608	163859	C1orf55: chromosome 1 open reading frame 55	1.81404	2.26964	1.25115
220936_s_at	NM_018267	55766	H2AFJ: H2A histone family, member J	1.80898	2.24332	1.2401
219884_at	NM_014368	26468	LHX6: LIM homeobox 6	1.80082	2.3132	1.28453
228292_at	AI291989		Hs,173422,1	1.80028	2.59956	1.44397
1558809_s_at	AK094324	284408	LOC284408: hypothetical protein LOC284408	1.79538	2.37501	1.32284
228975_at	AI817264	80320	SP6: Sp6 transcription factor	1.79248	2.38188	1.32882
227985_at	AI928513		Hs,59203,0	1.79072	2.05813	1.14933
236124_at	AL037070	153546	LOC153546: hypothetical protein LOC153546	1.78847	2.065	1.15462
1553274_a_at	NM_152551	154007	SNRNP48: small nuclear ribonucleoprotein 48kDa (U11/U12)	1.77904	2.25022	1.26485
230038_at	N93313	127002	ATXN7L2: ataxin 7-like 2	1.77897	2.53342	1.4241
201680_x_at	NM_015908	51593	SRRT: serrate RNA effector molecule homolog (Arabidopsis)	1.77756	2.51336	1.41393
211950_at	AB007931	23352	UBR4: ubiquitin protein ligase E3 component n-recognin 4	1.77631	2.13567	1.20231
220088_at	NM_001736	728	C5AR1: complement component 5a receptor 1	1.77395	2.34438	1.32156
1560258_a_at	BC035780		Hs2,200745,1	1.77162	2.17329	1.22673
231078_at	H69701		Hs,300496,5	1.7696	2.84833	1.60959
1554444_s_at	BC028081	54978	C2orf18: chromosome 2 open reading frame 18	1.766	1.79003	1.01361
227715_at	AL562298	100132288 /// 727764	LOC100132288 /// MAFIP: hypothetical protein LOC100132288 /// MAFF interacting protein	1.76411	1.92668	1.09215
229140_at	AI689676	163033	ZNF579: zinc finger protein 579	1.75224	2.22801	1.27152
1554245_x_at	BC030570	51326 /// 641522	ARL17 /// ARL17P1: ADP-ribosylation factor-like 17 /// ADP-ribosylation factor-like 17 pseudogene 1	1.75182	2.80401	1.60063
230467_at	BE552414	339456	TMEM52: transmembrane protein 52	1.75009	2.24391	1.28217
235352_at	AI270356		Hs,13500,0	1.74533	2.69253	1.5427
212555_at	AI814660	5575	PRKAR1B: protein kinase, cAMP-dependent, regulatory, type I, beta	1.73771	2.2999	1.32353
231112_at	AU144102	6635	SNRPE: small nuclear ribonucleoprotein polypeptide E	1.73288	1.92438	1.11051
204249_s_at	NM_005574	4005	LMO2: LIM domain only 2 (rhombotin-like 1)	1.73196	2.4216	1.39818
220387_s_at	NM_007071	11147	HHLA3: HERV-H LTR-associating 3	1.73083	2.39212	1.38206
238467_at	BE892293		Hs,127121,0	1.72678	2.33078	1.34978
238733_at	AI422414		Hs,116932,0	1.72646	2.44368	1.41543
242669_at	BF514975	51569	UFM1: Ubiquitin-fold modifier 1	1.7233	2.28559	1.32629
218762_at	NM_022752	64763	ZNF574: zinc finger protein 574	1.72328	2.06881	1.2005
229297_at	AA031303		Hs,44656,0	1.72144	2.13866	1.24237
226402_at	AK026498	113612	CYP2U1: cytochrome P450, family 2, subfamily U, polypeptide 1	1.72015	2.68874	1.56309
1566823_a_at	AK057226		Hs2,123560,1	1.71917	2.22612	1.29488
213951_s_at	BE964655	29893	PSMC3IP: PSMC3 interacting protein	1.71534	2.05652	1.1989
213348_at	N33167	1028	CDKN1C: cyclin-dependent kinase inhibitor 1C (p57, Kip2)	1.71166	2.43597	1.42316
236898_at	AW242604	100290882	LOC100290882: similar to hCG1994130	1.71138	2.63007	1.53681
238126_at	AA886236		Hs,60596,0	1.70761	2.17816	1.27556
213296_at	BF339133	11079	RER1: RER1 retention in endoplasmic reticulum 1 homolog (S, cerevisiae)	1.70471	2.17606	1.2765
208804_s_at	AL031681	6431	SFRS6: splicing factor, arginine/serine-rich 6	1.70241	2.02114	1.18722
227559_at	AL521129	29078	NDUFAF4: NADH dehydrogenase (ubiquinone) 1 alpha subcomplex, assembly factor 4	1.70156	3.46047	2.03371
238542_at	AA831769	80328	ULBP2: UL16 binding protein 2	1.69765	2.10955	1.24263
231936_at	AK000445	3225	HOXC9: homeobox C9	1.69479	2.05766	1.21411
229223_at	AI038402		Hs,172674,4	1.69233	2.00017	1.1819
212099_at	AI263909	388	RHOB: ras homolog gene family, member B	1.6898	2.26445	1.34007
226348_at	AK026764		Hs,268231,0	1.68543	2.30515	1.36769
212463_at	BE379006	966	CD59: CD59 molecule, complement regulatory protein	1.68519	2.31749	1.37521
214226_at	AA528252	339105	POL3S: polyserase 3	1.68428	2.55906	1.51938
228141_at	AA173223	493869	GPX8: glutathione peroxidase 8 (putative)	1.68391	1.9337	1.14834
204947_at	NM_005225	1869	E2F1: E2F transcription factor 1	1.68388	2.53616	1.50614
218093_s_at	NM_017664	55608	ANKRD10: ankyrin repeat domain 10	1.68363	2.40863	1.43062
235459_at	BF114745		Hs,136316,0	1.68145	2.30204	1.36908
225191_at	AL565767	1153	CIRBP: cold inducible RNA binding protein	1.67974	2.55863	1.52323
238824_at	BF844863		Hs,145569,0	1.6729	2.44995	1.46449
211745_x_at	BC005931	3039 /// 3040	HBA1 /// HBA2: hemoglobin, alpha 1 /// hemoglobin, alpha 2	1.6726	4.0401	2.41546
230399_at	AI361034		Hs,132370,4	1.67243	1.85635	1.10997
225200_at	AU151106	285381	DPH3: DPH3, KTI11 homolog (S, cerevisiae)	1.66695	1.81584	1.08932
219596_at	NM_020147	56906	THAP10: THAP domain containing 10	1.66298	2.00526	1.20582
202340_x_at	NM_002135	3164	NR4A1: nuclear receptor subfamily 4, group A, member 1	1.65993	2.24769	1.35409
239386_at	BF508952		Hs,149312,0	1.6584	2.02144	1.21891
218403_at	NM_016399	51499	TRIAP1: TP53 regulated inhibitor of apoptosis 1	1.65819	2.08782	1.2591
1557103_a_at	BE868592	114783	LMTK3: lemur tyrosine kinase 3	1.65756	2.44579	1.47554
214744_s_at	AK021960	9349	RPL23: ribosomal protein L23	1.65398	3.03044	1.83221
241359_at	AA729232		Hs,153279,0	1.65211	2.51267	1.52088
226927_at	AU144442	728568	C12orf73: chromosome 12 open reading frame 73	1.65056	2.16403	1.31109
221845_s_at	AI655698	81570	CLPB: ClpB caseinolytic peptidase B homolog (E, coli)	1.6493	2.5671	1.55648
226552_at	BF110608	389792	IER5L: immediate early response 5-like	1.64626	1.76478	1.07199
231835_at	AL359575	127281	C1orf93: chromosome 1 open reading frame 93	1.6462	2.34485	1.4244
1556499_s_at	BE221212	1277	COL1A1: collagen, type I, alpha 1	1.64612	1.9918	1.20999
228835_at	AV700050		Hs,118947,0	1.64317	2.23141	1.35799
235309_at	AA126311	6210	RPS15A: Ribosomal protein S15a	1.6363	2.25288	1.37681
226446_at	AW249678	55502	HES6: hairy and enhancer of split 6 (Drosophila)	1.63442	2.22721	1.36269
220041_at	NM_025163	80235	PIGZ: phosphatidylinositol glycan anchor biosynthesis, class Z	1.6324	1.86096	1.14001
226810_at	BE500942	79627	OGFRL1: opioid growth factor receptor-like 1	1.63123	2.45834	1.50705
209253_at	AF037261	10174	SORBS3: sorbin and SH3 domain containing 3	1.62477	2.15414	1.32581
235200_at	AL135342	93134	ZNF561: zinc finger protein 561	1.6227	2.05848	1.26855
201427_s_at	NM_005410	6414	SEPP1: selenoprotein P, plasma, 1	1.62241	2.49361	1.53697
236053_at	AW873329	100128653	LOC100128653: hypothetical LOC100128653	1.61777	2.18537	1.35085
201236_s_at	NM_006763	7832	BTG2: BTG family, member 2	1.61742	2.01052	1.24304
213852_at	BG289199	9939	RBM8A: RNA binding motif protein 8A	1.61697	2.15952	1.33553
228968_at	AI888786	203523	ZNF449: zinc finger protein 449	1.61506	2.08617	1.29169
235274_at	AA740632		Hs,120850,0	1.61092	2.23025	1.38446
224804_s_at	AU152410	57184	C15orf17: chromosome 15 open reading frame 17	1.60946	2.23199	1.3868
205793_x_at	NM_003985	8711	TNK1: tyrosine kinase, non-receptor, 1	1.6079	1.90486	1.18469
213260_at	AU145890	2296	FOXC1: forkhead box C1	1.60416	2.40657	1.50021
1555842_at	BM978026	9266	CYTH2: cytohesin 2	1.60039	2.50577	1.56573
223600_s_at	AL136867	80726	KIAA1683: KIAA1683	1.59916	2.81255	1.75877
204402_at	NM_012265	25807	RHBDD3: rhomboid domain containing 3	1.59737	2.25432	1.41127
242273_at	AA747287		Hs,175569,0	1.59593	2.53353	1.58749
AFFX-r2-Bs-thr-3_s_at	AFFX-r2-Bs-thr-3		AFFX-r2-Bs-thr-3	1.59433	2.83875	1.78053
1569129_s_at	BC016013	285237	C3orf38: chromosome 3 open reading frame 38	1.58918	2.25971	1.42193
204514_at	NM_001384	1802	DPH2: DPH2 homolog (S, cerevisiae)	1.58884	1.86991	1.17691
201473_at	NM_002229	3726	JUNB: jun B proto-oncogene	1.58751	2.2677	1.42847
1554170_a_at	BC031288	255374	MBLAC1: metallo-beta-lactamase domain containing 1	1.58309	2.0198	1.27586
212164_at	AL522296	92703	TMEM183A: transmembrane protein 183A	1.58125	2.14149	1.35431
229850_at	N30152	2531	KDSR: 3-ketodihydrosphingosine reductase	1.57654	1.99446	1.26509
238453_at	AI628573	143282	FGFBP3: fibroblast growth factor binding protein 3	1.57517	1.99131	1.26419
219640_at	NM_014343	24146	CLDN15: claudin 15	1.57309	1.81483	1.15368
241727_x_at	AA578546	200895	DHFRL1: dihydrofolate reductase-like 1	1.57237	1.82319	1.15951
60528_at	N71116	100137049 /// 8681	JMJD7-PLA2G4B /// PLA2G4B: JMJD7-PLA2G4B readthrough transcript /// phospholipase A2, group IVB (cytosolic)	1.56554	2.11816	1.35299
235901_at	BE671060		Hs,127279,0	1.56498	1.91667	1.22473
218536_at	AF052167	57380	MRS2: MRS2 magnesium homeostasis factor homolog (S, cerevisiae)	1.56224	2.16113	1.38335
204759_at	NM_001268	1102	RCBTB2: regulator of chromosome condensation (RCC1) and BTB (POZ) domain containing protein 2	1.56185	2.0259	1.29711
1559180_at	AK097109	100131860	LOC100131860: hypothetical protein LOC100131860	1.56094	2.18446	1.39945
241541_at	AW511227	142678	MIB2: Mindbomb homolog 2 (Drosophila)	1.55458	2.40001	1.54384
219019_at	NM_018494	55367	LRDD: leucine-rich repeats and death domain containing	1.55363	2.6742	1.72126
1555894_s_at	AA829283	92154	MTSS1L: metastasis suppressor 1-like	1.55186	2.64383	1.70365
201246_s_at	NM_017670	55611	OTUB1: OTU domain, ubiquitin aldehyde binding 1	1.55017	1.99218	1.28514
1557155_a_at	AI367357	440982	FLJ30375: Hypothetical gene supported by AK054937	1.54768	1.97165	1.27394
222026_at	BF437591	5935	RBM3: RNA binding motif (RNP1, RRM) protein 3	1.54671	2.28858	1.47964
201251_at	NM_002654	5315	PKM2: pyruvate kinase, muscle	1.5464	1.84101	1.19051
226719_at	AI868039		Hs,12489,0	1.54538	1.99722	1.29238
204735_at	NM_006202	5141	PDE4A: phosphodiesterase 4A, cAMP-specific (phosphodiesterase E2 dunce homolog, Drosophila)	1.54515	2.24887	1.45544
203707_at	NM_005741	10127	ZNF263: zinc finger protein 263	1.53723	1.86716	1.21462
218559_s_at	NM_005461	9935	MAFB: v-maf musculoaponeurotic fibrosarcoma oncogene homolog B (avian)	1.53042	1.82635	1.19337
36711_at	AL021977	23764	MAFF: v-maf musculoaponeurotic fibrosarcoma oncogene homolog F (avian)	1.53025	1.97155	1.28839
215116_s_at	AF035321	1759	DNM1: dynamin 1	1.5297	2.02409	1.3232
219995_s_at	NM_024702	79755	ZNF750: zinc finger protein 750	1.52878	2.25292	1.47367
227959_at	AW138815		Hs,29008,0	1.52859	2.01139	1.31584
226725_at	AI435399		Hs,14691,0	1.52816	1.78994	1.1713
218794_s_at	NM_017853	54957	TXNL4B: thioredoxin-like 4B	1.52789	1.844	1.2069
201694_s_at	NM_001964	1958	EGR1: early growth response 1	1.52775	1.89314	1.23917
218192_at	NM_016291	51447	IP6K2: inositol hexakisphosphate kinase 2	1.52676	1.98769	1.3019
222883_at	NM_023077	65260	C1orf163: chromosome 1 open reading frame 163	1.52638	1.81937	1.19195
1558345_a_at	BI715235	439911	LOC439911: hypothetical gene supported by NM_194304	1.52152	1.88685	1.24011
218712_at	NM_017850	54955	C1orf109: chromosome 1 open reading frame 109	1.52077	1.96168	1.28993
201508_at	NM_001552	3487	IGFBP4: insulin-like growth factor binding protein 4	1.51763	1.77132	1.16716
212791_at	AL042729	127703	C1orf216: chromosome 1 open reading frame 216	1.51548	1.97175	1.30107
228047_at	AI815001	26775	SNORA72: small nucleolar RNA, H/ACA box 72	1.51418	1.83373	1.21104
201855_s_at	NM_015251	23300	ATMIN: ATM interactor	1.50069	1.95383	1.30195
227731_at	BF063728	7555	CNBP: CCHC-type zinc finger, nucleic acid binding protein	1.49207	2.19612	1.47186
214942_at	D38491	23029	RBM34: RNA binding motif protein 34	1.48572	1.95654	1.3169
230001_at	AI807693	92979	MARCH9: membrane-associated ring finger (C3HC4) 9	1.47997	1.97556	1.33487
233506_at	N95440		Hs,102941,0	1.47492	2.71139	1.83833
219270_at	NM_024111	79094	CHAC1: ChaC, cation transport regulator homolog 1 (E, coli)	1.47388	2.10804	1.43027
227285_at	AW080835	148523	C1orf51: chromosome 1 open reading frame 51	1.47028	1.87223	1.27338
209462_at	U48437	333	APLP1: amyloid beta (A4) precursor-like protein 1	1.46919	2.1715	1.47803
213218_at	AV705032	7741	ZNF187: zinc finger protein 187	1.46587	1.87642	1.28007
223712_at	AL136721	84105	PCBD2: pterin-4 alpha-carbinolamine dehydratase/dimerization cofactor of hepatocyte nuclear factor 1 alpha (TCF1) 2	1.46545	1.97143	1.34527
209537_at	AF000416	2135	EXTL2: exostoses (multiple)-like 2	1.46394	1.9447	1.3284
229100_s_at	H87708	29928	TIMM22: translocase of inner mitochondrial membrane 22 homolog (yeast)	1.46319	1.97508	1.34985
208611_s_at	U83867	6709	SPTAN1: spectrin, alpha, non-erythrocytic 1 (alpha-fodrin)	1.46233	2.45729	1.6804
220046_s_at	NM_020307	57018	CCNL1: cyclin L1	1.46211	1.82344	1.24713
234199_at	AK025286		Hs,306793,0	1.45544	2.24643	1.54347
236274_at	AW129967	8662	EIF3B: eukaryotic translation initiation factor 3, subunit B	1.4554	1.93642	1.33051
217208_s_at	AL121981	1739	DLG1: discs, large homolog 1 (Drosophila)	1.45237	1.84201	1.26828
236629_at	AW243177	200205	C1orf69: chromosome 1 open reading frame 69	1.44885	2.15667	1.48854
228760_at	AV725947	10929	SFRS2B: splicing factor, arginine/serine-rich 2B	1.44619	2.18288	1.5094
206053_at	NM_014930	22869	ZNF510: zinc finger protein 510	1.44425	1.77333	1.22786
218650_at	NM_022775	54487	DGCR8: DiGeorge syndrome critical region gene 8	1.43528	1.87883	1.30903
228451_at	BF432487	81629	TSSK3: Testis-specific serine kinase 3	1.43185	2.52074	1.76048
1554479_a_at	AF511652	22900	CARD8: caspase recruitment domain family, member 8	1.43032	1.79841	1.25734
212089_at	M13452	4000	LMNA: lamin A/C	1.4241	1.92481	1.3516
229296_at	AI659477		Hs,51820,0	1.42313	1.95531	1.37396
212884_x_at	AI358867	348	APOE: apolipoprotein E	1.4162	2.13369	1.50662
226240_at	AI862537	93624	TADA2B: transcriptional adaptor 2 (ADA2 homolog, yeast)-beta	1.41551	2.05137	1.44921
37796_at	AF053356	4034	LRCH4: leucine-rich repeats and calponin homology (CH) domain containing 4	1.41094	2.34742	1.66373
202017_at	NM_000120	2052	EPHX1: epoxide hydrolase 1, microsomal (xenobiotic)	1.40239	2.37796	1.69565
217381_s_at	X69383	6978	TRGV5: T cell receptor gamma variable 5	1.39843	2.73998	1.95933
242790_at	AA935515	11267	SNF8: SNF8, ESCRT-II complex subunit, homolog (S, cerevisiae)	1.39339	1.99401	1.43105
203592_s_at	NM_005860	10272	FSTL3: follistatin-like 3 (secreted glycoprotein)	1.3868	2.08573	1.50399
217258_x_at	AF043583	100290557 /// 28823 /// 3535	IGL@ /// IGLV1-44 /// LOC100290557: immunoglobulin lambda locus /// immunoglobulin lambda variable 1-44 /// similar to hCG91935	1.38644	2.46097	1.77503
239790_s_at	AW292017		Hs,24567,0	1.37035	1.96282	1.43235
229673_at	AI950390		Hs,186832,0	1.36592	2.5864	1.89352
229101_at	AI963142	150166	LOC150166: Hypothetical protein LOC150166	1.3588	1.76158	1.29642
225415_at	AA577672	151636	DTX3L: deltex 3-like (Drosophila)	1.35756	1.8725	1.37931
220448_at	NM_022055	56660	KCNK12: potassium channel, subfamily K, member 12	1.35734	1.93633	1.42656
204804_at	NM_003141	6737	TRIM21: tripartite motif-containing 21	1.35507	1.82603	1.34755
244559_at	AI809719		Hs,298188,0	1.35076	1.84027	1.36239
218012_at	NM_022117	64061	TSPYL2: TSPY-like 2	1.34641	2.07694	1.54257
220659_s_at	NM_018275	55262	C7orf43: chromosome 7 open reading frame 43	1.34514	1.99777	1.48518
220748_s_at	NM_016202	51157	ZNF580: zinc finger protein 580	1.34276	2.42989	1.80963
230121_at	BF508679	574036	C1orf133: chromosome 1 open reading frame 133	1.34118	1.78724	1.33259
229091_s_at	AU154786	54619	CCNJ: cyclin J	1.33024	1.87521	1.40967
202557_at	AI718418	6782	HSPA13: heat shock protein 70kDa family, member 13	1.33018	1.76637	1.32792
219248_at	NM_025264	80745	THUMPD2: THUMP domain containing 2	1.32956	1.77933	1.33828
205752_s_at	NM_000851	2949	GSTM5: glutathione S-transferase mu 5	1.3265	1.90886	1.43902
230075_at	AV724323	116442	RAB39B: RAB39B, member RAS oncogene family	1.31352	1.9498	1.48441
220806_x_at	NM_016541	51764	GNG13: guanine nucleotide binding protein (G protein), gamma 13	1.31039	2.3232	1.7729
228944_at	AI076018		Hs,300496,4	1.29537	2.04565	1.5792
236009_at	AI767250	64065	PERP: PERP, TP53 apoptosis effector	1.28525	1.96712	1.53053
212090_at	AL571424	2907	GRINA: glutamate receptor, ionotropic, N-methyl D-aspartate-associated protein 1 (glutamate binding)	1.27991	1.84667	1.44281
205193_at	NM_012323	23764	MAFF: v-maf musculoaponeurotic fibrosarcoma oncogene homolog F (avian)	1.27533	2.07958	1.63063
1570070_at	BC019892	140706	C20orf160: chromosome 20 open reading frame 160	1.2529	1.947	1.554
224027_at	AF110384	56477	CCL28: chemokine (C-C motif) ligand 28	1.25234	2.21166	1.76603
223950_s_at	AL136585	84256	FLYWCH1: FLYWCH-type zinc finger 1	1.23949	1.8031	1.4547
202621_at	NM_001571	3661	IRF3: interferon regulatory factor 3	1.2372	1.80519	1.4591
209352_s_at	AB014600	23309	SIN3B: SIN3 homolog B, transcription regulator (yeast)	1.23339	1.88203	1.52591
228349_at	AW119027		Hs,36676,0	1.23189	2.88812	2.34445
237347_at	AL039379		Hs,209602,0	1.23163	2.76439	2.2445
210069_at	U62733	1375 /// 386593	CHKB-CPT1B /// CPT1B: choline kinase-like, carnitine palmitoyltransferase 1B (muscle) transcription unit /// carnitine palmitoyltransferase 1B (muscle)	1.21999	2.23653	1.83324
206764_x_at	NM_023075	65258	MPPE1: metallophosphoesterase 1	1.21415	1.9201	1.58143
212035_s_at	AI817079	23265	EXOC7: exocyst complex component 7	1.19422	1.84275	1.54305
225874_at	BE382898	124402	FAM100A: family with sequence similarity 100, member A	1.18347	1.96855	1.66337
241224_x_at	AA770014	84677	DSCR8: Down syndrome critical region gene 8	1.1512	2.23237	1.93917
232300_at	AL157440	100128309	LOC100128309: Hypothetical protein LOC100128309	1.01753	2.21856	2.18035
210022_at	BC004952	84759	PCGF1: polycomb group ring finger 1	-1.01102	2.88882	-2.85733
240037_at	R37132	150771	ITPRIPL1: inositol 1,4,5-triphosphate receptor interacting protein-like 1	-1.12094	3.49493	-3.11785
227677_at	BF512748	3718	JAK3: Janus kinase 3	-1.16341	1.95984	-1.68457
228450_at	AA758861	144100	PLEKHA7: pleckstrin homology domain containing, family A member 7	-1.28253	-1.8232	1.42156
217322_x_at	AL024509		Hs,247781,0	-1.28424	-4.12099	3.2089
238713_at	AI089783		Hs,123307,0	-1.28825	3.89024	-3.01978
235123_at	AI951144		Hs,210761,0	-1.30454	-1.92767	1.47766
212945_s_at	BE502432	23269	MGA: MAX gene associated	-1.32906	-1.81088	1.36253
203952_at	NM_007348	22926	ATF6: activating transcription factor 6	-1.33281	-2.23246	1.67501
209693_at	AF116574	23245	ASTN2: astrotactin 2	-1.34384	-1.80077	1.34002
217808_s_at	NM_024117	79109	MAPKAP1: mitogen-activated protein kinase associated protein 1	-1.35326	-2.08574	1.54126
225240_s_at	BE220026	124540	MSI2: musashi homolog 2 (Drosophila)	-1.35459	-2.18059	1.60978
221222_s_at	NM_017860	54964	C1orf56: chromosome 1 open reading frame 56	-1.35537	-1.94607	1.43582
219553_at	NM_013330	29922	NME7: non-metastatic cells 7, protein expressed in (nucleoside-diphosphate kinase)	-1.35796	-2.12048	1.56152
204361_s_at	AB014486	8935	SKAP2: src kinase associated phosphoprotein 2	-1.37253	-1.83023	1.33347
226439_s_at	AI246710	26960	NBEA: neurobeachin	-1.37772	-2.22968	1.61838
242550_at	AA628539	8662	EIF3B: eukaryotic translation initiation factor 3, subunit B	-1.38232	-1.90259	1.37637
219637_at	NM_025139	80210	ARMC9: armadillo repeat containing 9	-1.3839	-1.96186	1.41763
212256_at	BE906572	55568	GALNT10: UDP-N-acetyl-alpha-D-galactosamine:polypeptide N-acetylgalactosaminyltransferase 10 (GalNAc-T10)	-1.38518	-2.14898	1.55141
208433_s_at	NM_017522	7804	LRP8: low density lipoprotein receptor-related protein 8, apolipoprotein e receptor	-1.40081	-2.13408	1.52346
212470_at	AB011088	9043	SPAG9: sperm associated antigen 9	-1.40527	-1.80375	1.28356
209489_at	N25915	10658	CUGBP1: CUG triplet repeat, RNA binding protein 1	-1.40583	-1.82031	1.29483
217550_at	AA576497	22926	ATF6: Activating transcription factor 6	-1.41772	-1.99223	1.40524
227059_at	AI651255	10082	GPC6: glypican 6	-1.43038	-1.93567	1.35325
242738_s_at	BG402859	463	ZFHX3: zinc finger homeobox 3	-1.44049	-1.93838	1.34564
212949_at	D38553	23397	NCAPH: non-SMC condensin I complex, subunit H	-1.45121	-1.86863	1.28763
235301_at	AI797353	222223	KIAA1324L: KIAA1324-like	-1.45499	-1.78863	1.22931
201689_s_at	BE974098	7163	TPD52: tumor protein D52	-1.4553	-2.06204	1.41692
217921_at	BE543064	10905	MAN1A2: mannosidase, alpha, class 1A, member 2	-1.45668	-1.91616	1.31544
232889_at	AU147591		Hs,283742,0	-1.45828	-2.16422	1.48409
217788_s_at	NM_004481	2590	GALNT2: UDP-N-acetyl-alpha-D-galactosamine:polypeptide N-acetylgalactosaminyltransferase 2 (GalNAc-T2)	-1.46574	-1.79714	1.22609
209107_x_at	U19179	8648	NCOA1: nuclear receptor coactivator 1	-1.46863	-2.03455	1.38534
238613_at	AI475164	51776	ZAK: sterile alpha motif and leucine zipper containing kinase AZK	-1.47053	-2.26579	1.5408
206900_x_at	NM_021047	56242	ZNF253: zinc finger protein 253	-1.47113	-2.31651	1.57464
228070_at	AI417519		Hs,122684,1	-1.47393	-2.135	1.44851
61732_r_at	AI610355	80173	IFT74: intraflagellar transport 74 homolog (Chlamydomonas)	-1.47841	-2.00434	1.35574
220176_at	NM_025152	80224	NUBPL: nucleotide binding protein-like	-1.48085	-1.98696	1.34177
231101_at	AI689803		Hs,122684,0	-1.48409	-1.971	1.32809
212914_at	AV648364	23492	CBX7: chromobox homolog 7	-1.48431	-1.86838	1.25875
209073_s_at	AF015040	8650	NUMB: numb homolog (Drosophila)	-1.48489	-1.93298	1.30177
228386_s_at	AI831738	83479	DDX59: DEAD (Asp-Glu-Ala-Asp) box polypeptide 59	-1.48968	-2.06209	1.38425
226948_at	AI795923	84236	RHBDD1: rhomboid domain containing 1	-1.49227	-2.13066	1.4278
218020_s_at	NM_021943	60685	ZFAND3: zinc finger, AN1-type domain 3	-1.50584	-2.18244	1.44932
221760_at	BG287153	4121	MAN1A1: Mannosidase, alpha, class 1A, member 1	-1.50971	-2.06144	1.36545
217043_s_at	U95822	55669	MFN1: mitofusin 1	-1.51038	-2.09752	1.38874
213983_s_at	AW991219	23244	PDS5A: PDS5, regulator of cohesion maintenance, homolog A (S, cerevisiae)	-1.51157	-1.86354	1.23285
224651_at	AI921096	219771	CCNY: cyclin Y	-1.51362	-2.32195	1.53403
226199_at	AL563795	139596	UPRT: uracil phosphoribosyltransferase (FUR1) homolog (S, cerevisiae)	-1.51445	-1.8732	1.23688
221504_s_at	AF112204	51606	ATP6V1H: ATPase, H+ transporting, lysosomal 50/57kDa, V1 subunit H	-1.51654	-2.15123	1.41851
227067_x_at	AW024960	388677	NOTCH2NL: Notch homolog 2 (Drosophila) N-terminal like	-1.51922	-1.86724	1.22908
206542_s_at	AV725365	6595	SMARCA2: SWI/SNF related, matrix associated, actin dependent regulator of chromatin, subfamily a, member 2	-1.51973	-1.85681	1.2218
205684_s_at	NM_017925	55667	DENND4C: DENN/MADD domain containing 4C	-1.51981	-2.11005	1.38836
221436_s_at	NM_031299	83461	CDCA3: cell division cycle associated 3	-1.51982	-2.28111	1.50091
203553_s_at	NM_006575	11183	MAP4K5: mitogen-activated protein kinase kinase kinase kinase 5	-1.52069	-2.13984	1.40715
213312_at	NM_020425	57150	C6orf162: chromosome 6 open reading frame 162	-1.52375	-2.13129	1.39871
210379_s_at	AF162666	9874	TLK1: tousled-like kinase 1	-1.52662	-2.23486	1.46393
203843_at	AA906056	6197	RPS6KA3: ribosomal protein S6 kinase, 90kDa, polypeptide 3	-1.52688	-2.22376	1.45641
226536_at	AL562908	286053	NSMCE2: non-SMC element 2, MMS21 homolog (S, cerevisiae)	-1.53224	-1.83636	1.19848
230820_at	BF111169		Hs,194477,1	-1.53441	-1.79966	1.17286
212469_at	AB019494	25836	NIPBL: Nipped-B homolog (Drosophila)	-1.53773	-1.95387	1.27062
229610_at	AW088063	150468	CKAP2L: cytoskeleton associated protein 2-like	-1.53788	-1.82909	1.18936
226931_at	AU151239	83857	TMTC1: transmembrane and tetratricopeptide repeat containing 1	-1.53795	-2.30092	1.4961
1570523_s_at	AF318326	83734	ATG10: ATG10 autophagy related 10 homolog (S, cerevisiae)	-1.53797	-2.77074	1.80156
218414_s_at	NM_017668	54820	NDE1: nudE nuclear distribution gene E homolog 1 (A, nidulans)	-1.54215	-1.92806	1.25024
236411_at	AI963079		Hs,128330,0	-1.54285	-2.3837	1.545
204235_s_at	AF200715	51454	GULP1: GULP, engulfment adaptor PTB domain containing 1	-1.54398	-2.20844	1.43035
223202_s_at	BC002716	84187	TMEM164: transmembrane protein 164	-1.54609	-1.83954	1.1898
212728_at	T62872	1741	DLG3: discs, large homolog 3 (Drosophila)	-1.54675	-1.99724	1.29125
204739_at	NM_001812	1060	CENPC1: centromere protein C 1	-1.54684	-1.81005	1.17016
219081_at	NM_024668	54882	ANKHD1: ankyrin repeat and KH domain containing 1	-1.54751	-1.82486	1.17922
208089_s_at	NM_030794	81550	TDRD3: tudor domain containing 3	-1.54938	-1.92499	1.24242
204385_at	NM_003937	8942	KYNU: kynureninase (L-kynurenine hydrolase)	-1.54997	-2.34104	1.51038
221742_at	BF037823	10658	CUGBP1: CUG triplet repeat, RNA binding protein 1	-1.55548	-2.57999	1.65865
207791_s_at	NM_004161	5861	RAB1A: RAB1A, member RAS oncogene family	-1.55615	-3.44611	2.21451
210235_s_at	U22815	8500	PPFIA1: protein tyrosine phosphatase, receptor type, f polypeptide (PTPRF), interacting protein (liprin), alpha 1	-1.5573	-2.35221	1.51044
210563_x_at	U97075	8837	CFLAR: CASP8 and FADD-like apoptosis regulator	-1.5584	-2.07601	1.33215
225526_at	AW611917	4289	MKLN1: muskelin 1, intracellular mediator containing kelch motifs	-1.55843	-2.01504	1.293
212397_at	AL137751	5962	RDX: radixin	-1.5594	-1.76247	1.13023
209289_at	AI700518	4781	NFIB: nuclear factor I/B	-1.55976	-2.04244	1.30946
200816_s_at	NM_000430	5048	PAFAH1B1: platelet-activating factor acetylhydrolase, isoform Ib, subunit 1 (45kDa)	-1.56298	-2.21248	1.41555
228284_at	BE302305	7088	TLE1: transducin-like enhancer of split 1 (E(sp1) homolog, Drosophila)	-1.56981	-1.9222	1.22448
210621_s_at	M23612	5921	RASA1: RAS p21 protein activator (GTPase activating protein) 1	-1.57191	-1.83806	1.16932
234944_s_at	AL138828	113115	FAM54A: family with sequence similarity 54, member A	-1.57365	-2.58288	1.64134
224993_at	AW962605	4298	MLLT1: myeloid/lymphoid or mixed-lineage leukemia (trithorax homolog, Drosophila); translocated to, 1	-1.5761	-1.818	1.15348
223164_at	BC004903	83605	CCM2: cerebral cavernous malformation 2	-1.57644	-1.97459	1.25256
201585_s_at	BG035151	6421	SFPQ: splicing factor proline/glutamine-rich (polypyrimidine tract binding protein associated)	-1.5817	-1.93005	1.22023
217010_s_at	AF277724	995	CDC25C: cell division cycle 25 homolog C (S, pombe)	-1.58187	-2.06876	1.30779
1554627_a_at	BC012291	51008	ASCC1: activating signal cointegrator 1 complex subunit 1	-1.58564	-2.05126	1.29365
243927_x_at	AI636247	25962	KIAA1429: KIAA1429	-1.58726	-1.82103	1.14728
219715_s_at	NM_018319	55775	TDP1: tyrosyl-DNA phosphodiesterase 1	-1.59049	-1.82443	1.14709
225856_at	BF512028		Hs,40289,1	-1.59334	-2.73305	1.7153
225600_at	AW303300	286144	C8orf83: chromosome 8 open reading frame 83	-1.59718	-2.10162	1.31583
238069_at	AI091821		Hs,114772,0	-1.59769	-2.14454	1.34228
231927_at	BF671883	22926	ATF6: Activating transcription factor 6	-1.59823	-3.61748	2.26343
225892_at	BF438417	3658	IREB2: iron-responsive element binding protein 2	-1.5989	-1.83107	1.14521
224200_s_at	AB035274	56852	RAD18: RAD18 homolog (S, cerevisiae)	-1.60236	-1.89764	1.18428
209617_s_at	AF035302	1501	CTNND2: catenin (cadherin-associated protein), delta 2 (neural plakophilin-related arm-repeat protein)	-1.60351	-2.20482	1.375
208734_x_at	M28213	5862	RAB2A: RAB2A, member RAS oncogene family	-1.60929	-2.17568	1.35195
218659_at	NM_018263	55252	ASXL2: additional sex combs like 2 (Drosophila)	-1.60947	-2.17337	1.35036
201865_x_at	AI432196	2908	NR3C1: nuclear receptor subfamily 3, group C, member 1 (glucocorticoid receptor)	-1.60974	-1.96533	1.2209
216899_s_at	AC003999	8935	SKAP2: src kinase associated phosphoprotein 2	-1.6122	-3.54354	2.19795
225237_s_at	BF435123	124540	MSI2: musashi homolog 2 (Drosophila)	-1.61368	-2.13208	1.32125
224298_s_at	BC004528	337867	UBAC2: UBA domain containing 2	-1.61383	-2.11798	1.31239
228488_at	W74640	125058	TBC1D16: TBC1 domain family, member 16	-1.61812	-1.8501	1.14336
202530_at	NM_001315	1432	MAPK14: mitogen-activated protein kinase 14	-1.61829	-2.08271	1.28698
225325_at	AA133311	54842	MFSD6: major facilitator superfamily domain containing 6	-1.6186	-1.87578	1.15889
214877_at	BE794663	54901	CDKAL1: CDK5 regulatory subunit associated protein 1-like 1	-1.61904	-2.4717	1.52665
233899_x_at	AK024296	65986	ZBTB10: zinc finger and BTB domain containing 10	-1.62228	-1.9472	1.20028
205345_at	NM_000465	580	BARD1: BRCA1 associated RING domain 1	-1.62325	-1.9609	1.208
1556429_a_at	BC026969	93594	WDR67: WD repeat domain 67	-1.62369	-2.24014	1.37966
212357_at	AI096888	23201	FAM168A: family with sequence similarity 168, member A	-1.63008	-2.1338	1.30901
221522_at	AL136784	84079	ANKRD27: ankyrin repeat domain 27 (VPS9 domain)	-1.63138	-1.81478	1.11242
212838_at	AB023227	23268	DNMBP: dynamin binding protein	-1.63193	-2.55106	1.56321
223417_at	AF169796	56852	RAD18: RAD18 homolog (S, cerevisiae)	-1.63291	-1.81021	1.10858
225189_s_at	AA194149	65059	RAPH1: Ras association (RalGDS/AF-6) and pleckstrin homology domains 1	-1.6338	-1.89342	1.1589
204015_s_at	BC002671	1846	DUSP4: dual specificity phosphatase 4	-1.6361	-1.79004	1.09409
223427_s_at	AB032179	54566	EPB41L4B: erythrocyte membrane protein band 4,1 like 4B	-1.63696	-2.19273	1.33951
203630_s_at	NM_006348	10466	COG5: component of oligomeric golgi complex 5	-1.63794	-1.86058	1.13593
212442_s_at	BG289001	253782	LASS6: LAG1 homolog, ceramide synthase 6	-1.63888	-2.14924	1.3114
226481_at	W74375	9730	VPRBP: Vpr (HIV-1) binding protein	-1.63949	-2.00061	1.22026
203858_s_at	NM_001303	1352	COX10: COX10 homolog, cytochrome c oxidase assembly protein, heme A: farnesyltransferase (yeast)	-1.63977	-2.21663	1.35179
204049_s_at	NM_014721	9749	PHACTR2: phosphatase and actin regulator 2	-1.6409	-2.63352	1.60492
221743_at	AI472139	10658	CUGBP1: CUG triplet repeat, RNA binding protein 1	-1.64249	-2.10836	1.28363
229150_at	AI810764		Hs,102406,0	-1.64523	-2.08161	1.26524
1555279_at	BC007934	25852	ARMC8: armadillo repeat containing 8	-1.64844	-2.06155	1.25061
226542_at	AI300571		Hs,90035,0	-1.6504	-2.07675	1.25834
206463_s_at	NM_005794	10202	DHRS2: dehydrogenase/reductase (SDR family) member 2	-1.65317	-3.03624	1.83662
209031_at	AL519710	23705	CADM1: cell adhesion molecule 1	-1.65482	-2.02263	1.22227
212828_at	AA191573	8871	SYNJ2: synaptojanin 2	-1.65708	-2.25132	1.35861
212364_at	BF432550	4430	MYO1B: myosin IB	-1.65802	-1.91434	1.15459
218510_x_at	AI816291	54463	FAM134B: family with sequence similarity 134, member B	-1.66094	-2.8644	1.72457
212263_at	AI114716	9444	QKI: quaking homolog, KH domain RNA binding (mouse)	-1.66212	-2.43646	1.46587
210706_s_at	BC000213	11237	RNF24: ring finger protein 24	-1.66541	-2.97823	1.78829
222473_s_at	AI807103	55914	ERBB2IP: erbb2 interacting protein	-1.66724	-1.95037	1.16982
222467_s_at	AK023950	55291	SAPS3: SAPS domain family, member 3	-1.66784	-1.93998	1.16317
209536_s_at	AF320070	30844	EHD4: EH-domain containing 4	-1.66863	-1.92702	1.15485
212051_at	AA676803	147179	WIPF2: WAS/WASL interacting protein family, member 2	-1.66899	-1.93123	1.15712
227084_at	AW339310	1837	DTNA: dystrobrevin, alpha	-1.66945	-2.13705	1.28009
220212_s_at	NM_022065	63892	THADA: thyroid adenoma associated	-1.67184	-2.02923	1.21377
208875_s_at	BF796470	5062	PAK2: p21 protein (Cdc42/Rac)-activated kinase 2	-1.67204	-1.89305	1.13218
227312_at	AI694536	6645	SNTB2: syntrophin, beta 2 (dystrophin-associated protein A1, 59kDa, basic component 2)	-1.67359	-2.39878	1.43331
211671_s_at	U01351	2908	NR3C1: nuclear receptor subfamily 3, group C, member 1 (glucocorticoid receptor)	-1.67368	-2.03754	1.2174
204831_at	R59697	1024	CDK8: cyclin-dependent kinase 8	-1.67377	-2.00029	1.19508
218107_at	NM_025160	80232	WDR26: WD repeat domain 26	-1.67531	-1.9198	1.14594
201818_at	NM_024830	79888	LPCAT1: lysophosphatidylcholine acyltransferase 1	-1.6754	-2.12523	1.26849
202729_s_at	NM_000627	4052	LTBP1: latent transforming growth factor beta binding protein 1	-1.67582	-2.20389	1.31511
204334_at	AA488672	8609	KLF7: Kruppel-like factor 7 (ubiquitous)	-1.67696	-1.95139	1.16365
202514_at	AW139131	1739	DLG1: discs, large homolog 1 (Drosophila)	-1.67732	-2.15065	1.2822
212616_at	BF668950	80205	CHD9: chromodomain helicase DNA binding protein 9	-1.67755	-2.50703	1.49445
227531_at	AI816849		Hs,40289,0	-1.6801	-1.92667	1.14676
212615_at	AI742305	80205	CHD9: chromodomain helicase DNA binding protein 9	-1.6809	-2.22268	1.32232
224647_at	AI766065	219771	CCNY: cyclin Y	-1.68372	-1.92728	1.14465
218705_s_at	NM_014035	28966	SNX24: sorting nexin 24	-1.68633	-2.01357	1.19405
217873_at	NM_016289	51719	CAB39: calcium binding protein 39	-1.68758	-2.06327	1.22262
206744_s_at	NM_014242	9205	ZMYM5: zinc finger, MYM-type 5	-1.69054	-2.45709	1.45344
228754_at	BG150485	6533	SLC6A6: solute carrier family 6 (neurotransmitter transporter, taurine), member 6	-1.69154	-2.13878	1.26439
202552_s_at	NM_016441	51232	CRIM1: cysteine rich transmembrane BMP regulator 1 (chordin-like)	-1.69451	-1.99857	1.17944
204131_s_at	N25732	2309	FOXO3: forkhead box O3	-1.69465	-2.7578	1.62736
202425_x_at	NM_000944	5530	PPP3CA: protein phosphatase 3 (formerly 2B), catalytic subunit, alpha isoform	-1.69539	-2.05009	1.20922
41329_at	AI458463	57147	SCYL3: SCY1-like 3 (S, cerevisiae)	-1.69798	-1.95425	1.15093
216550_x_at	X80821	23253	ANKRD12: ankyrin repeat domain 12	-1.69805	-2.64331	1.55667
201627_s_at	NM_005542	3638	INSIG1: insulin induced gene 1	-1.69895	-2.14668	1.26353
57703_at	N32782	205564	SENP5: SUMO1/sentrin specific peptidase 5	-1.70213	-1.82125	1.06998
223183_at	AI928403	56894	AGPAT3: 1-acylglycerol-3-phosphate O-acyltransferase 3	-1.70369	-2.0864	1.22464
226421_at	AA707320	9949	AMMECR1: Alport syndrome, mental retardation, midface hypoplasia and elliptocytosis chromosomal region gene 1	-1.70466	-1.89868	1.11382
209421_at	U04045	4436	MSH2: mutS homolog 2, colon cancer, nonpolyposis type 1 (E, coli)	-1.70579	-2.60025	1.52437
216074_x_at	AK001727	23286	WWC1: WW and C2 domain containing 1	-1.70673	-2.44836	1.43453
218221_at	AL042842	405	ARNT: aryl hydrocarbon receptor nuclear translocator	-1.70751	-1.85746	1.08782
209595_at	BC001771	2963	GTF2F2: general transcription factor IIF, polypeptide 2, 30kDa	-1.70863	-2.43312	1.42402
1553113_s_at	BF700678	1024	CDK8: cyclin-dependent kinase 8	-1.71014	-2.58481	1.51146
36612_at	D87470	23201	FAM168A: family with sequence similarity 168, member A	-1.71043	-1.95179	1.14111
1554807_a_at	BC016825	56907	SPIRE1: spire homolog 1 (Drosophila)	-1.71084	-2.03578	1.18993
202568_s_at	AI745639	4140	MARK3: MAP/microtubule affinity-regulating kinase 3	-1.71092	-1.91188	1.11746
203962_s_at	NM_006393	10529	NEBL: nebulette	-1.71154	-2.16599	1.26552
213029_at	BG478428	4781	NFIB: nuclear factor I/B	-1.71398	-1.99073	1.16147
225162_at	BG285417	152503	SH3D19: SH3 domain containing 19	-1.71425	-2.09618	1.2228
1553603_s_at	NM_022374	64225	ATL2: atlastin GTPase 2	-1.71578	-2.16844	1.26382
219235_s_at	NM_023923	65979	PHACTR4: phosphatase and actin regulator 4	-1.71659	-2.358	1.37365
201810_s_at	AL562152	9467	SH3BP5: SH3-domain binding protein 5 (BTK-associated)	-1.71865	-2.4867	1.44689
201152_s_at	N31913	4154	MBNL1: muscleblind-like (Drosophila)	-1.7198	-2.42126	1.40788
210663_s_at	BC000879	8942	KYNU: kynureninase (L-kynurenine hydrolase)	-1.72138	-2.96159	1.72047
230769_at	AI916261	163259	DENND2C: DENN/MADD domain containing 2C	-1.72602	-2.03272	1.17769
219307_at	NM_020381	57107	PDSS2: prenyl (decaprenyl) diphosphate synthase, subunit 2	-1.72621	-2.2087	1.27951
209927_s_at	AF261137	26097	C1orf77: chromosome 1 open reading frame 77	-1.72664	-3.31983	1.92271
226636_at	AI378587	5337	PLD1: phospholipase D1, phosphatidylcholine-specific	-1.72826	-1.97455	1.14251
225503_at	AL547782	207063	DHRSX: dehydrogenase/reductase (SDR family) X-linked	-1.72842	-2.86484	1.65749
203628_at	H05812	3480	IGF1R: insulin-like growth factor 1 receptor	-1.72942	-3.7093	2.14482
201133_s_at	AA142966	9867	PJA2: praja ring finger 2	-1.72951	-2.53105	1.46344
234304_s_at	AL162083	51194	IPO11: importin 11	-1.72977	-2.57418	1.48816
223705_s_at	BC000267	65056	GPBP1: GC-rich promoter binding protein 1	-1.73036	-2.13721	1.23513
34031_i_at	U90269	889	KRIT1: KRIT1, ankyrin repeat containing	-1.7326	-2.92022	1.68546
210277_at	AF155159	11154	AP4S1: adaptor-related protein complex 4, sigma 1 subunit	-1.73286	-2.50935	1.4481
204679_at	NM_002245	3775	KCNK1: potassium channel, subfamily K, member 1	-1.7354	-1.7517	1.0094
202315_s_at	NM_004327	613	BCR: breakpoint cluster region	-1.73541	-2.07655	1.19658
51176_at	AA131335	9442	MED27: mediator complex subunit 27	-1.73616	-2.2223	1.28001
219675_s_at	NM_025076	80146	UXS1: UDP-glucuronate decarboxylase 1	-1.73778	-2.28777	1.31649
1559052_s_at	U25975	5062	PAK2: p21 protein (Cdc42/Rac)-activated kinase 2	-1.74028	-2.50161	1.43747
225803_at	AW006123	114907	FBXO32: F-box protein 32	-1.7421	-2.04705	1.17505
209147_s_at	AB000888	8611	PPAP2A: phosphatidic acid phosphatase type 2A	-1.74365	-2.12402	1.21815
229606_at	AI827550		Hs,272458,2	-1.74504	-3.02514	1.73356
219657_s_at	NM_016531	51274	KLF3: Kruppel-like factor 3 (basic)	-1.7475	-2.11551	1.21059
235473_at	BF434383	10001	MED6: Mediator complex subunit 6	-1.74939	-1.93941	1.10862
217886_at	BF213575	2060	EPS15: epidermal growth factor receptor pathway substrate 15	-1.75065	-2.22945	1.2735
210278_s_at	AF155159	11154	AP4S1: adaptor-related protein complex 4, sigma 1 subunit	-1.75417	-2.88797	1.64635
242073_at	AA731688		Hs,47083,0	-1.75484	-1.84659	1.05228
203087_s_at	NM_004520	3796	KIF2A: kinesin heavy chain member 2A	-1.75706	-1.84485	1.04996
210094_s_at	AF196186	56288	PARD3: par-3 partitioning defective 3 homolog (C, elegans)	-1.75796	-2.45013	1.39374
220334_at	NM_012419	26575	RGS17: regulator of G-protein signaling 17	-1.75863	-2.37983	1.35324
227414_at	AI889373	84236	RHBDD1: rhomboid domain containing 1	-1.76258	-2.38549	1.35341
212702_s_at	N45111	23299	BICD2: bicaudal D homolog 2 (Drosophila)	-1.76294	-2.3708	1.3448
236115_at	AA035771	93164	HTR7P: 5-hydroxytryptamine (serotonin) receptor 7 pseudogene	-1.7656	-2.14726	1.21616
205809_s_at	BE504979	8976	WASL: Wiskott-Aldrich syndrome-like	-1.76783	-1.99913	1.13084
203974_at	NM_012080	8226	HDHD1A: haloacid dehalogenase-like hydrolase domain containing 1A	-1.76901	-1.87508	1.05996
227657_at	AA722069	57484	RNF150: ring finger protein 150	-1.77026	-2.62768	1.48435
224909_s_at	BF308645	57580	PREX1: phosphatidylinositol-3,4,5-trisphosphate-dependent Rac exchange factor 1	-1.77034	-2.62211	1.48113
226447_at	BG290742	55870	ASH1L: ash1 (absent, small, or homeotic)-like (Drosophila)	-1.772	-2.07847	1.17295
201370_s_at	AU145232	8452	CUL3: cullin 3	-1.7754	-1.91726	1.07991
218464_s_at	NM_018182	55731	C17orf63: chromosome 17 open reading frame 63	-1.77554	-2.03367	1.14538
201493_s_at	BE778078	23369	PUM2: pumilio homolog 2 (Drosophila)	-1.77584	-1.93952	1.09217
223489_x_at	AW015573	51010	EXOSC3: exosome component 3	-1.77975	-2.68931	1.51106
215038_s_at	AF049103	29072	SETD2: SET domain containing 2	-1.78033	-2.41	1.35368
214578_s_at	AV683882	6093	ROCK1: Rho-associated, coiled-coil containing protein kinase 1	-1.78069	-2.76965	1.55538
226729_at	BF789968	57695	USP37: ubiquitin specific peptidase 37	-1.7816	-1.8812	1.0559
206173_x_at	NM_002041	2553	GABPB1: GA binding protein transcription factor, beta subunit 1	-1.78415	-2.04985	1.14892
204132_s_at	NM_001455	2309 /// 2310	FOXO3 /// FOXO3B: forkhead box O3 /// forkhead box O3B pseudogene	-1.7865	-3.11829	1.74548
221962_s_at	AI829920	7328	UBE2H: ubiquitin-conjugating enzyme E2H (UBC8 homolog, yeast)	-1.78983	-1.99633	1.11538
226222_at	AB037853	57589	KIAA1432: KIAA1432	-1.79062	-2.61673	1.46135
212306_at	AI741784	23122	CLASP2: cytoplasmic linker associated protein 2	-1.79166	-1.88072	1.04971
201975_at	NM_002956	6249	CLIP1: CAP-GLY domain containing linker protein 1	-1.79393	-1.96024	1.09271
225998_at	AK022142	2549	GAB1: GRB2-associated binding protein 1	-1.79713	-1.99314	1.10907
224895_at	AA557632	10413	YAP1: Yes-associated protein 1, 65kDa	-1.79893	-1.92561	1.07041
228545_at	AI016784	7707	ZNF148: zinc finger protein 148	-1.79944	-2.28984	1.27253
221541_at	AL136861	83716	CRISPLD2: cysteine-rich secretory protein LCCL domain containing 2	-1.79952	-2.37726	1.32105
204715_at	NM_015368	24145	PANX1: pannexin 1	-1.80627	-2.30024	1.27348
203906_at	AI652645	9922	IQSEC1: IQ motif and Sec7 domain 1	-1.80828	-2.0069	1.10984
229846_s_at	BF939919	79109	MAPKAP1: mitogen-activated protein kinase associated protein 1	-1.80897	-3.00348	1.66033
223134_at	AI795970	56987	BBX: bobby sox homolog (Drosophila)	-1.80972	-2.38895	1.32006
229067_at	BF977829	653464	SRGAP2P1: SLIT-ROBO Rho GTPase activating protein 2 pseudogene 1	-1.81171	-3.26753	1.80356
219673_at	NM_017696	254394	MCM9: minichromosome maintenance complex component 9	-1.81185	-1.98251	1.09419
219507_at	NM_016625	51319	RSRC1: arginine/serine-rich coiled-coil 1	-1.8147	-2.85513	1.57333
207018_s_at	NM_004163	5874	RAB27B: RAB27B, member RAS oncogene family	-1.81519	-2.29421	1.26389
204048_s_at	AA551142	9749	PHACTR2: phosphatase and actin regulator 2	-1.81828	-2.59696	1.42825
225956_at	AL565238	153222	C5orf41: chromosome 5 open reading frame 41	-1.81865	-2.96599	1.63087
220761_s_at	NM_016281	51347	TAOK3: TAO kinase 3	-1.81903	-2.40351	1.32132
221526_x_at	AW452651	56288	PARD3: par-3 partitioning defective 3 homolog (C, elegans)	-1.8203	-2.55806	1.4053
212368_at	AA972711	23036	ZNF292: zinc finger protein 292	-1.82295	-2.21732	1.21634
223418_x_at	AL136717	81573	ANKRD13C: ankyrin repeat domain 13C	-1.82348	-2.30935	1.26646
236265_at	BF438799	6671	SP4: Sp4 transcription factor	-1.82498	-2.36893	1.29806
203127_s_at	BC005123	9517	SPTLC2: serine palmitoyltransferase, long chain base subunit 2	-1.82597	-2.00721	1.09926
224827_at	AK022894	92181	UBTD2: ubiquitin domain containing 2	-1.82608	-1.78851	0.979426
231807_at	AL157473	56243	KIAA1217: KIAA1217	-1.82613	-2.1853	1.19669
227203_at	AA115629	64839	FBXL17: F-box and leucine-rich repeat protein 17	-1.82651	-2.08456	1.14128
225326_at	AB037732	54439	RBM27: RNA binding motif protein 27	-1.8271	-2.02231	1.10684
203338_at	NM_006246	5529	PPP2R5E: protein phosphatase 2, regulatory subunit B', epsilon isoform	-1.82825	-2.48763	1.36066
213032_at	AI186739	4781	NFIB: nuclear factor I/B	-1.82844	-4.42555	2.4204
212234_at	AL034550	171023	ASXL1: additional sex combs like 1 (Drosophila)	-1.82892	-1.81835	0.99422
212804_s_at	AI797397	26130	GAPVD1: GTPase activating protein and VPS9 domains 1	-1.82937	-1.71709	0.938621
203775_at	NM_014251	10165	SLC25A13: solute carrier family 25, member 13 (citrin)	-1.82995	-2.34521	1.28157
201976_s_at	NM_012334	4651	MYO10: myosin X	-1.83196	-2.3334	1.27372
222679_s_at	AW468880	54165	DCUN1D1: DCN1, defective in cullin neddylation 1, domain containing 1 (S, cerevisiae)	-1.83235	-1.89407	1.03368
204567_s_at	NM_004915	9619	ABCG1: ATP-binding cassette, sub-family G (WHITE), member 1	-1.83371	-1.85683	1.01261
203265_s_at	AA810268	6416	MAP2K4: mitogen-activated protein kinase kinase 4	-1.83414	-2.39465	1.3056
221703_at	AF360549	83990	BRIP1: BRCA1 interacting protein C-terminal helicase 1	-1.83426	-2.43284	1.32633
208954_s_at	BC003381	23185	LARP4B: La ribonucleoprotein domain family, member 4B	-1.83525	-2.34797	1.27937
1552617_a_at	NM_022457	64326	RFWD2: ring finger and WD repeat domain 2	-1.8368	-3.93707	2.14344
212930_at	AW576457	490	ATP2B1: ATPase, Ca++ transporting, plasma membrane 1	-1.83775	-2.08361	1.13378
41644_at	AB018333	23328	SASH1: SAM and SH3 domain containing 1	-1.83903	-1.98414	1.07891
214743_at	BE046521	1523	CUX1: cut-like homeobox 1	-1.83923	-2.43419	1.32349
222667_s_at	AI806500	55870	ASH1L: ash1 (absent, small, or homeotic)-like (Drosophila)	-1.84111	-2.62741	1.42708
201747_s_at	AI769566	6294	SAFB: scaffold attachment factor B	-1.84196	-3.13832	1.70379
227379_at	AI734993	154141	MBOAT1: membrane bound O-acyltransferase domain containing 1	-1.84202	-1.85529	1.0072
204516_at	BG390306	6314	ATXN7: ataxin 7	-1.84259	-2.41051	1.30822
212480_at	AB002374	23384	CYTSA: cytospin A	-1.84267	-1.82697	0.991478
219711_at	NM_017652	54807	ZNF586: zinc finger protein 586	-1.84314	-1.82105	0.988017
230265_at	BE671138	6400	SEL1L: Sel-1 suppressor of lin-12-like (C, elegans)	-1.8437	-3.79371	2.05766
202664_at	AW058622	7456	WIPF1: WAS/WASL interacting protein family, member 1	-1.84415	-2.22084	1.20426
1555495_a_at	BC012117	10283	SDCCAG10: serologically defined colon cancer antigen 10	-1.84518	-2.46026	1.33334
209825_s_at	BC002906	7371	UCK2: uridine-cytidine kinase 2	-1.84521	-2.34089	1.26863
1565717_s_at	BE930017	10062 /// 2521	FUS /// NR1H3: fusion (involved in t(12;16) in malignant liposarcoma) /// nuclear receptor subfamily 1, group H, member 3	-1.84605	-2.05873	1.11521
225706_at	AI761989	113263	GLCCI1: glucocorticoid induced transcript 1	-1.84618	-2.05735	1.11439
209061_at	AI761748	8202	NCOA3: nuclear receptor coactivator 3	-1.84683	-2.27963	1.23435
229322_at	BF529715	5529	PPP2R5E: protein phosphatase 2, regulatory subunit B', epsilon isoform	-1.84801	-2.56322	1.38702
233656_s_at	AL359939	51542	VPS54: vacuolar protein sorting 54 homolog (S, cerevisiae)	-1.84821	-2.13028	1.15262
207302_at	NM_000231	6445	SGCG: sarcoglycan, gamma (35kDa dystrophin-associated glycoprotein)	-1.84977	-1.84463	0.997224
219062_s_at	NM_017742	54877	ZCCHC2: zinc finger, CCHC domain containing 2	-1.85154	-2.24687	1.21352
207614_s_at	NM_003592	8454	CUL1: cullin 1	-1.85343	-2.16572	1.1685
227131_at	BG231756	4215	MAP3K3: mitogen-activated protein kinase kinase kinase 3	-1.85474	-1.70794	0.92085
227176_at	AL565362	114134	SLC2A13: solute carrier family 2 (facilitated glucose transporter), member 13	-1.85521	-2.98547	1.60924
210555_s_at	U85430	4775	NFATC3: nuclear factor of activated T-cells, cytoplasmic, calcineurin-dependent 3	-1.85586	-2.87943	1.55154
225243_s_at	AB046821	7871	SLMAP: sarcolemma associated protein	-1.85678	-2.21756	1.19431
217928_s_at	NM_018312	55291	SAPS3: SAPS domain family, member 3	-1.85744	-2.3822	1.28251
225612_s_at	BE672260	84002	B3GNT5: UDP-GlcNAc:betaGal beta-1,3-N-acetylglucosaminyltransferase 5	-1.85765	-1.61665	0.870269
204496_at	NM_014574	29966	STRN3: striatin, calmodulin binding protein 3	-1.85766	-1.96843	1.05963
207620_s_at	NM_003688	8573	CASK: calcium/calmodulin-dependent serine protein kinase (MAGUK family)	-1.85855	-2.61889	1.4091
217864_s_at	NM_016166	8554	PIAS1: protein inhibitor of activated STAT, 1	-1.86118	-2.14889	1.15458
225738_at	AA761259	2889	RAPGEF1: Rap guanine nucleotide exchange factor (GEF) 1	-1.86176	-2.62809	1.41162
223184_s_at	BC004219	56894	AGPAT3: 1-acylglycerol-3-phosphate O-acyltransferase 3	-1.86296	-2.69513	1.44669
1554471_a_at	BC028840	81573	ANKRD13C: ankyrin repeat domain 13C	-1.86398	-1.90561	1.02234
212604_at	AI937794	10240	MRPS31: mitochondrial ribosomal protein S31	-1.86528	-2.56981	1.37771
1559382_at	BC000817	79086	C19orf42: chromosome 19 open reading frame 42	-1.86558	-2.31818	1.2426
218858_at	NM_022783	64798	DEPDC6: DEP domain containing 6	-1.86831	-2.11401	1.13151
212208_at	AK023837	23389	MED13L: mediator complex subunit 13-like	-1.8686	-2.99669	1.60371
1555193_a_at	BC020626	11179	ZNF277: zinc finger protein 277	-1.87023	-3.14801	1.68323
227541_at	AA811466	91833	WDR20: WD repeat domain 20	-1.87283	-2.05366	1.09656
218684_at	NM_018103	55144	LRRC8D: leucine rich repeat containing 8 family, member D	-1.87305	-2.15381	1.14989
214895_s_at	AU135154	102	ADAM10: ADAM metallopeptidase domain 10	-1.87322	-2.90659	1.55165
226267_at	AA716425	122953	JDP2: Jun dimerization protein 2	-1.87484	-1.46723	0.78259
212931_at	AB006630	6942	TCF20: transcription factor 20 (AR1)	-1.87485	-1.78862	0.954006
201369_s_at	NM_006887	678	ZFP36L2: zinc finger protein 36, C3H type-like 2	-1.87645	-2.56507	1.36698
224832_at	AB051487	80824	DUSP16: dual specificity phosphatase 16	-1.87741	-2.09099	1.11376
204391_x_at	NM_015905	8805	TRIM24: tripartite motif-containing 24	-1.87881	-1.88689	1.0043
225384_at	BF001267	85440	DOCK7: dedicator of cytokinesis 7	-1.8811	-2.18356	1.16079
213329_at	AA742261	23380	SRGAP2: SLIT-ROBO Rho GTPase activating protein 2	-1.88144	-2.35018	1.24914
223358_s_at	AW269834	5150	PDE7A: phosphodiesterase 7A	-1.88229	-1.54498	0.820799
232336_at	AI479419	57643	ZSWIM5: zinc finger, SWIM-type containing 5	-1.88351	-2.15276	1.14295
201780_s_at	NM_007282	11342	RNF13: ring finger protein 13	-1.88355	-2.12038	1.12574
209048_s_at	AB032951	23613	ZMYND8: zinc finger, MYND-type containing 8	-1.88367	-2.3278	1.23578
222415_at	BE962679	58508	MLL3: myeloid/lymphoid or mixed-lineage leukemia 3	-1.88376	-2.51168	1.33333
223182_s_at	AI337300	56894	AGPAT3: 1-acylglycerol-3-phosphate O-acyltransferase 3	-1.88685	-2.14778	1.13829
232305_at	AF131827	54511	HMGCLL1: 3-hydroxymethyl-3-methylglutaryl-Coenzyme A lyase-like 1	-1.88974	-2.02072	1.06931
229997_at	AA789332	81839	VANGL1: vang-like 1 (van gogh, Drosophila)	-1.89105	-2.17971	1.15265
212503_s_at	N22859	22982	DIP2C: DIP2 disco-interacting protein 2 homolog C (Drosophila)	-1.89128	-2.68966	1.42214
228635_at	AI640307	57575	PCDH10: protocadherin 10	-1.89229	-1.8854	0.996356
226049_at	AI271420	23085	ERC1: ELKS/RAB6-interacting/CAST family member 1	-1.89298	-2.2995	1.21475
223304_at	AL136583	84255	SLC37A3: solute carrier family 37 (glycerol-3-phosphate transporter), member 3	-1.8953	-2.0308	1.07149
209142_s_at	BC002775	7326	UBE2G1: ubiquitin-conjugating enzyme E2G 1 (UBC7 homolog, yeast)	-1.8954	-2.53636	1.33817
244481_at	BF196523	29957	SLC25A24: Solute carrier family 25 (mitochondrial carrier; phosphate carrier), member 24	-1.89829	-1.49439	0.787229
203285_s_at	NM_012262	9653	HS2ST1: heparan sulfate 2-O-sulfotransferase 1	-1.89848	-2.2079	1.16298
205327_s_at	NM_001616	92	ACVR2A: activin A receptor, type IIA	-1.89947	-1.52047	0.800467
225481_at	AL040051	122786	FRMD6: FERM domain containing 6	-1.89998	-1.86113	0.979553
226823_at	AW450293	65979	PHACTR4: phosphatase and actin regulator 4	-1.90089	-1.84376	0.969943
227624_at	AB046766	54790	TET2: tet oncogene family member 2	-1.90112	-2.14364	1.12756
209984_at	AB037901	23081	KDM4C: lysine (K)-specific demethylase 4C	-1.90164	-2.23337	1.17444
212471_at	BE503381	23080	AVL9: AVL9 homolog (S, cerevisiase)	-1.90175	-2.23162	1.17346
227318_at	AL359605		Hs,283851,0	-1.9018	-3.5276	1.85488
226331_at	BF508813	56987	BBX: bobby sox homolog (Drosophila)	-1.90387	-2.36264	1.24097
225915_at	AL138875	81617	CAB39L: calcium binding protein 39-like	-1.90427	-3.27112	1.71778
212589_at	AI753792	22800	RRAS2: related RAS viral (r-ras) oncogene homolog 2	-1.90492	-1.71707	0.90139
209945_s_at	BC000251	2932	GSK3B: glycogen synthase kinase 3 beta	-1.90521	-1.76489	0.926345
203243_s_at	NM_006457	10611	PDLIM5: PDZ and LIM domain 5	-1.90528	-2.5617	1.34452
222420_s_at	Z29331	7328	UBE2H: ubiquitin-conjugating enzyme E2H (UBC8 homolog, yeast)	-1.90622	-1.98861	1.04322
235014_at	BF345728	147727	LOC147727: hypothetical LOC147727	-1.90623	-3.4571	1.81358
223028_s_at	BC005022	51429	SNX9: sorting nexin 9	-1.90635	-2.77195	1.45406
202742_s_at	NM_002731	5567	PRKACB: protein kinase, cAMP-dependent, catalytic, beta	-1.9066	-2.09815	1.10046
202777_at	NM_007373	8036	SHOC2: soc-2 suppressor of clear homolog (C, elegans)	-1.90753	-1.78716	0.936897
222526_at	AK024670	54815	GATAD2A: GATA zinc finger domain containing 2A	-1.90764	-2.13661	1.12003
219609_at	NM_024515	79446	WDR25: WD repeat domain 25	-1.91014	-2.45622	1.28589
203905_at	NM_002582	5073	PARN: poly(A)-specific ribonuclease (deadenylation nuclease)	-1.912	-2.1453	1.12202
204977_at	NM_004398	1662	DDX10: DEAD (Asp-Glu-Ala-Asp) box polypeptide 10	-1.91436	-2.1271	1.11113
1554241_at	BC007230	1690	COCH: coagulation factor C homolog, cochlin (Limulus polyphemus)	-1.91666	-2.50202	1.30541
226302_at	BG290908	5205	ATP8B1: ATPase, class I, type 8B, member 1	-1.91951	-2.35028	1.22442
204826_at	NM_001761	899	CCNF: cyclin F	-1.92232	-2.46544	1.28254
218347_at	NM_018264	55253	TYW1: tRNA-yW synthesizing protein 1 homolog (S, cerevisiae)	-1.92366	-2.2849	1.18778
203044_at	NM_014918	22856	CHSY1: chondroitin sulfate synthase 1	-1.92511	-1.67118	0.868096
235085_at	BF739767	157285	PRAGMIN: homolog of rat pragma of Rnd2	-1.92633	-1.82822	0.949065
226259_at	AL137438	54536	EXOC6: exocyst complex component 6	-1.92641	-2.53834	1.31765
224838_at	AK026898	27086	FOXP1: forkhead box P1	-1.92684	-1.79154	0.929781
218648_at	NM_022769	64784	CRTC3: CREB regulated transcription coactivator 3	-1.92789	-2.08752	1.0828
201218_at	N23018	1488	CTBP2: C-terminal binding protein 2	-1.92827	-2.18765	1.13452
224410_s_at	AF348513	64327	LMBR1: limb region 1 homolog (mouse)	-1.92916	-3.41145	1.76836
1553229_at	NM_152412	137209	ZNF572: zinc finger protein 572	-1.93066	-3.10334	1.6074
224967_at	W72338	7357	UGCG: UDP-glucose ceramide glucosyltransferase	-1.93108	-1.97753	1.02405
232080_at	AL390186	57520	HECW2: HECT, C2 and WW domain containing E3 ubiquitin protein ligase 2	-1.93131	-3.12611	1.61865
205486_at	NM_007170	10420	TESK2: testis-specific kinase 2	-1.93195	-1.75436	0.908077
212265_at	AL031781	9444	QKI: quaking homolog, KH domain RNA binding (mouse)	-1.93224	-2.10814	1.09104
224764_at	AB037845	57584	ARHGAP21: Rho GTPase activating protein 21	-1.93328	-1.98958	1.02912
239024_at	AI478771	7707	ZNF148: zinc finger protein 148	-1.93534	-2.67782	1.38365
225141_at	AW298438		Hs,282093,1	-1.93546	-1.58239	0.817581
219376_at	NM_024639	387328	ZNF322B: zinc finger protein 322B	-1.93558	-2.20504	1.13922
242247_at	AL580319	196074	METT5D1: methyltransferase 5 domain containing 1	-1.93584	-2.2106	1.14194
202853_s_at	NM_002958	6259	RYK: RYK receptor-like tyrosine kinase	-1.9362	-2.19591	1.13413
226666_at	BG434703	23002	DAAM1: dishevelled associated activator of morphogenesis 1	-1.93848	-2.85382	1.47219
203355_s_at	NM_015310	23362	PSD3: pleckstrin and Sec7 domain containing 3	-1.93905	-3.06266	1.57947
213015_at	BF448315	56987	BBX: bobby sox homolog (Drosophila)	-1.93945	-2.45552	1.26609
234982_at	BF577193	130507	UBR3: ubiquitin protein ligase E3 component n-recognin 3 (putative)	-1.9401	-2.4269	1.25092
224509_s_at	BC006399	84816	RTN4IP1: reticulon 4 interacting protein 1	-1.94066	-2.24519	1.15692
225477_s_at	AL138444	7182	NR2C2: nuclear receptor subfamily 2, group C, member 2	-1.94154	-2.37042	1.2209
228010_at	AI669212	5522	PPP2R2C: protein phosphatase 2 (formerly 2A), regulatory subunit B, gamma isoform	-1.94201	-2.52859	1.30205
209907_s_at	AF182198	50618	ITSN2: intersectin 2	-1.94295	-2.02959	1.04459
212726_at	AB014562	5253	PHF2: PHD finger protein 2	-1.94384	-2.16301	1.11275
235020_at	AI366784	6875	TAF4B: TAF4b RNA polymerase II, TATA box binding protein (TBP)-associated factor, 105kDa	-1.94436	-2.39441	1.23146
214855_s_at	AL050050	253959	GARNL1: GTPase activating Rap/RanGAP domain-like 1	-1.94482	-2.39819	1.23311
203233_at	NM_000418	3566	IL4R: interleukin 4 receptor	-1.94673	-1.80225	0.925786
222119_s_at	AL117620	80204	FBXO11: F-box protein 11	-1.94679	-2.18801	1.1239
229318_at	BF509796		Hs,10450,1	-1.94989	-2.40576	1.23379
213400_s_at	AV753028	6907	TBL1X: transducin (beta)-like 1X-linked	-1.95037	-2.38106	1.22082
203134_at	NM_007166	8301	PICALM: phosphatidylinositol binding clathrin assembly protein	-1.95083	-5.02458	2.57561
228360_at	BF060747	130576	LYPD6B: LY6/PLAUR domain containing 6B	-1.95263	-2.10835	1.07975
224778_s_at	AK025902		Hs,18016,0	-1.95302	-3.44245	1.76262
210554_s_at	BC002486	1488	CTBP2: C-terminal binding protein 2	-1.95315	-2.56692	1.31425
212765_at	AB029001	23271	CAMSAP1L1: calmodulin regulated spectrin-associated protein 1-like 1	-1.95426	-1.936	0.990657
219316_s_at	NM_017791	55640	FLVCR2: feline leukemia virus subgroup C cellular receptor family, member 2	-1.95876	-2.26559	1.15665
224566_at	AI042152	283131	NEAT1: nuclear paraspeckle assembly transcript 1 (non-protein coding)	-1.95878	-2.38499	1.21759
222925_at	AW444617	51473	DCDC2: doublecortin domain containing 2	-1.95903	-2.35527	1.20226
212840_at	BG339560	26043	UBXN7: UBX domain protein 7	-1.96111	-2.2332	1.13875
222505_at	BF510801	64327	LMBR1: limb region 1 homolog (mouse)	-1.96113	-2.1895	1.11645
202615_at	BF222895	2776	GNAQ: Guanine nucleotide binding protein (G protein), q polypeptide	-1.96141	-2.7887	1.42178
222749_at	AF159447	51684	SUFU: suppressor of fused homolog (Drosophila)	-1.96161	-2.53441	1.292
232221_x_at	AC004955	222194	RSBN1L: round spermatid basic protein 1-like	-1.96375	-3.2059	1.63254
209023_s_at	BC001765	10735	STAG2: stromal antigen 2	-1.96675	-2.43794	1.23958
208953_at	AU154358	23185	LARP4B: La ribonucleoprotein domain family, member 4B	-1.96682	-2.31185	1.17542
208116_s_at	NM_005907	4121	MAN1A1: mannosidase, alpha, class 1A, member 1	-1.9699	-2.52373	1.28114
205016_at	NM_003236	7039	TGFA: transforming growth factor, alpha	-1.97024	-2.54322	1.29081
225731_at	BF196876	57182	ANKRD50: ankyrin repeat domain 50	-1.9712	-2.25217	1.14254
204589_at	NM_014840	9891	NUAK1: NUAK family, SNF1-like kinase, 1	-1.97127	-2.14643	1.08886
220355_s_at	NM_018165	55193	PBRM1: polybromo 1	-1.97349	-2.53938	1.28675
231907_at	AK025877	27	ABL2: v-abl Abelson murine leukemia viral oncogene homolog 2 (arg, Abelson-related gene)	-1.97554	-4.41397	2.23431
212535_at	AA142929	4205	MEF2A: myocyte enhancer factor 2A	-1.97786	-2.09107	1.05724
227375_at	AA152232	81573	ANKRD13C: ankyrin repeat domain 13C	-1.97984	-2.41917	1.2219
213301_x_at	AL538264	8805	TRIM24: tripartite motif-containing 24	-1.98053	-1.88143	0.949966
225232_at	AA524700	54545	MTMR12: myotubularin related protein 12	-1.98098	-2.12243	1.0714
225135_at	AI433017	25942	SIN3A: SIN3 homolog A, transcription regulator (yeast)	-1.98276	-2.08007	1.04908
218259_at	NM_014048	57496	MKL2: MKL/myocardin-like 2	-1.98299	-2.22506	1.12207
202723_s_at	AW117498	2308	FOXO1: forkhead box O1	-1.98369	-2.96157	1.49296
225885_at	AI336848	8411	EEA1: early endosome antigen 1	-1.98535	-2.14081	1.0783
210835_s_at	AF222711	1488	CTBP2: C-terminal binding protein 2	-1.98615	-2.4316	1.22428
226722_at	BE874872	56975	FAM20C: family with sequence similarity 20, member C	-1.98619	-1.57412	0.792532
204601_at	NM_014664	9683	N4BP1: NEDD4 binding protein 1	-1.98737	-1.73275	0.871882
227167_s_at	AW511319		Hs,61426,1	-1.98825	-2.1885	1.10072
203038_at	NM_002844	5796	PTPRK: protein tyrosine phosphatase, receptor type, K	-1.98833	-2.44757	1.23097
208944_at	D50683	7048	TGFBR2: transforming growth factor, beta receptor II (70/80kDa)	-1.98946	-2.13664	1.07398
238509_at	AI628926	8454	CUL1: Cullin 1	-1.99043	-2.27317	1.14205
219297_at	NM_019045	54521	WDR44: WD repeat domain 44	-1.99079	-2.00692	1.0081
223337_at	AF039693	10283	SDCCAG10: serologically defined colon cancer antigen 10	-1.99201	-2.64072	1.32566
225959_s_at	BF432625	84937	ZNRF1: zinc and ring finger 1	-1.99214	-2.14843	1.07846
222816_s_at	BE676543	54877	ZCCHC2: zinc finger, CCHC domain containing 2	-1.99219	-2.243	1.12589
221502_at	AL120704	3839	KPNA3: karyopherin alpha 3 (importin alpha 4)	-1.99222	-2.35972	1.18447
232116_at	AL137763	57822	GRHL3: grainyhead-like 3 (Drosophila)	-1.99313	-1.65813	0.831923
203853_s_at	NM_012296	9846	GAB2: GRB2-associated binding protein 2	-1.9932	-2.07729	1.04219
203988_s_at	NM_004480	2530	FUT8: fucosyltransferase 8 (alpha (1,6) fucosyltransferase)	-1.99425	-2.3609	1.18386
201604_s_at	NM_002480	4659	PPP1R12A: protein phosphatase 1, regulatory (inhibitor) subunit 12A	-1.99445	-2.1817	1.09389
202429_s_at	AL353950	5530	PPP3CA: protein phosphatase 3 (formerly 2B), catalytic subunit, alpha isoform	-1.99468	-2.15781	1.08178
225144_at	AI457436	659	BMPR2: bone morphogenetic protein receptor, type II (serine/threonine kinase)	-1.99692	-2.26895	1.13623
212637_s_at	AU155187	11059	WWP1: WW domain containing E3 ubiquitin protein ligase 1	-1.99745	-2.06102	1.03182
215832_x_at	AV722190	8301	PICALM: phosphatidylinositol binding clathrin assembly protein	-1.99785	-2.86754	1.43532
202551_s_at	BG546884	51232	CRIM1: cysteine rich transmembrane BMP regulator 1 (chordin-like)	-1.99879	-2.64623	1.32391
203064_s_at	NM_004514	3607	FOXK2: forkhead box K2	-1.99926	-1.85584	0.928261
202045_s_at	AI670100	2909	GRLF1: glucocorticoid receptor DNA binding factor 1	-2.00053	-3.04113	1.52016
203704_s_at	AW118862	6239	RREB1: ras responsive element binding protein 1	-2.00114	-1.88362	0.941278
214931_s_at	AC005070	6733	SRPK2: SFRS protein kinase 2	-2.0032	-2.68899	1.34235
227351_at	H06491	730094	C16orf52: chromosome 16 open reading frame 52	-2.00334	-2.06557	1.03106
217367_s_at	AB007855	23051	ZHX3: zinc fingers and homeoboxes 3	-2.00481	-2.5443	1.2691
212240_s_at	AI679268	5295	PIK3R1: phosphoinositide-3-kinase, regulatory subunit 1 (alpha)	-2.00561	-2.3203	1.15691
202687_s_at	U57059	8743	TNFSF10: tumor necrosis factor (ligand) superfamily, member 10	-2.00601	-2.97909	1.48508
1560240_at	BE622247		Hs2,385784,1	-2.00666	-2.1537	1.07327
218692_at	NM_017786	55638	GOLSYN: Golgi-localized protein	-2.00725	-1.92654	0.959794
228220_at	AI627666	115548	FCHO2: FCH domain only 2	-2.00822	-1.6854	0.839249
225659_at	BF516590	339745	SPOPL: speckle-type POZ protein-like	-2.00842	-2.04118	1.01631
224709_s_at	AF131831	56990	CDC42SE2: CDC42 small effector 2	-2.00958	-2.29172	1.1404
217863_at	AI348378	8554	PIAS1: protein inhibitor of activated STAT, 1	-2.01031	-1.87585	0.933117
219049_at	NM_018371	55790	CSGALNACT1: chondroitin sulfate N-acetylgalactosaminyltransferase 1	-2.01038	-2.07651	1.03289
213390_at	AB028987	23211	ZC3H4: zinc finger CCCH-type containing 4	-2.01461	-2.09016	1.0375
212956_at	AI348094	23158	TBC1D9: TBC1 domain family, member 9 (with GRAM domain)	-2.01572	-2.23216	1.10738
212260_at	AL045800	26058	GIGYF2: GRB10 interacting GYF protein 2	-2.01584	-2.4056	1.19335
203206_at	NM_014661	9679	FAM53B: family with sequence similarity 53, member B	-2.01713	-1.99297	0.988025
230030_at	AI767756	90161	HS6ST2: heparan sulfate 6-O-sulfotransferase 2	-2.01728	-2.57291	1.27543
212710_at	AL043774	157922	CAMSAP1: calmodulin regulated spectrin-associated protein 1	-2.0188	-2.31347	1.14596
225971_at	AI741411	80821	DDHD1: DDHD domain containing 1	-2.01949	-2.30763	1.14268
226596_x_at	AK027125	729852	tcag7,903: hypothetical protein LOC729852	-2.0203	-2.40873	1.19226
228446_at	BF062203	158358	KIAA2026: KIAA2026	-2.02046	-2.11742	1.04799
212230_at	AV725664	8613	PPAP2B: phosphatidic acid phosphatase type 2B	-2.02219	-2.20656	1.09117
1556329_a_at	BC042378		Hs2,253690,1	-2.02326	-2.30149	1.13752
222807_at	BE549964	56946	C11orf30: chromosome 11 open reading frame 30	-2.02369	-1.79765	0.888304
226763_at	AW409611	91404	SESTD1: SEC14 and spectrin domains 1	-2.02381	-2.26578	1.11956
213135_at	U90902	7074	TIAM1: T-cell lymphoma invasion and metastasis 1	-2.02432	-2.39591	1.18356
221484_at	BF691447	9334	B4GALT5: UDP-Gal:betaGlcNAc beta 1,4- galactosyltransferase, polypeptide 5	-2.02557	-1.73201	0.855074
235542_at	BF675754	200424	TET3: tet oncogene family member 3	-2.0259	-2.22159	1.0966
235154_at	BG250498	83860	TAF3: TAF3 RNA polymerase II, TATA box binding protein (TBP)-associated factor, 140kDa	-2.02746	-4.40063	2.17051
204962_s_at	NM_001809	1058	CENPA: centromere protein A	-2.02767	-2.47861	1.22239
222996_s_at	BC002490	51523	CXXC5: CXXC finger 5	-2.02934	-2.38839	1.17693
225026_at	BF572029	84181	CHD6: chromodomain helicase DNA binding protein 6	-2.02985	-2.46541	1.21458
225838_at	AK002010	26122	EPC2: enhancer of polycomb homolog 2 (Drosophila)	-2.03029	-2.0677	1.01842
229533_x_at	AI963028	340252	ZNF680: zinc finger protein 680	-2.03171	-2.10252	1.03485
201220_x_at	NM_001329	1488	CTBP2: C-terminal binding protein 2	-2.03203	-2.51228	1.23634
222506_at	AF107454	64327	LMBR1: limb region 1 homolog (mouse)	-2.03366	-3.10864	1.5286
202160_at	NM_004380	1387	CREBBP: CREB binding protein	-2.0345	-2.04937	1.00731
214771_x_at	AK025604	23164	MPRIP: myosin phosphatase Rho interacting protein	-2.03598	-2.42494	1.19104
32042_at	S72904	10495	ENOX2: ecto-NOX disulfide-thiol exchanger 2	-2.03657	-2.39297	1.17501
210612_s_at	AF318616	8871	SYNJ2: synaptojanin 2	-2.03755	-3.11982	1.53116
209682_at	U26710	868	CBLB: Cas-Br-M (murine) ecotropic retroviral transforming sequence b	-2.03896	-2.29746	1.12678
1552767_a_at	NM_147174	90161	HS6ST2: heparan sulfate 6-O-sulfotransferase 2	-2.03997	-2.51199	1.23138
204853_at	NM_006190	4999	ORC2L: origin recognition complex, subunit 2-like (yeast)	-2.04175	-2.12653	1.04153
226520_at	AI831506		Hs,40334,0	-2.04336	-1.87738	0.91877
216321_s_at	X03348	2908	NR3C1: nuclear receptor subfamily 3, group C, member 1 (glucocorticoid receptor)	-2.04917	-2.25337	1.09965
227525_at	AA058770	113263	GLCCI1: glucocorticoid induced transcript 1	-2.05085	-2.16665	1.05646
212468_at	AK023512	9043	SPAG9: sperm associated antigen 9	-2.05088	-2.46685	1.20283
209234_at	BF939474	23095	KIF1B: kinesin family member 1B	-2.0524	-3.71797	1.81152
232176_at	R70320	84189	SLITRK6: SLIT and NTRK-like family, member 6	-2.05252	-1.98281	0.966041
207108_s_at	NM_015384	25836	NIPBL: Nipped-B homolog (Drosophila)	-2.05375	-2.45831	1.19699
211596_s_at	AB050468	26018	LRIG1: leucine-rich repeats and immunoglobulin-like domains 1	-2.05466	-2.89545	1.40921
224912_at	AB032966	57217	TTC7A: tetratricopeptide repeat domain 7A	-2.05488	-1.98055	0.963827
224681_at	BG028884	2768	GNA12: guanine nucleotide binding protein (G protein) alpha 12	-2.05536	-2.41001	1.17255
236623_at	AI367432	84852	C1orf203: chromosome 1 open reading frame 203	-2.05566	-2.41655	1.17556
202289_s_at	NM_006997	10579	TACC2: transforming, acidic coiled-coil containing protein 2	-2.05727	-2.38637	1.15997
212261_at	AB014542	26058	GIGYF2: GRB10 interacting GYF protein 2	-2.05749	-2.25182	1.09445
222548_s_at	AL561281	9448	MAP4K4: mitogen-activated protein kinase kinase kinase kinase 4	-2.06016	-2.25584	1.09499
212096_s_at	AL096842	57509	MTUS1: mitochondrial tumor suppressor 1	-2.06105	-2.45748	1.19234
219696_at	NM_019049	163486	DENND1B: DENN/MADD domain containing 1B	-2.06272	-3.74629	1.81619
212655_at	AB011151	23174	ZCCHC14: zinc finger, CCHC domain containing 14	-2.06421	-2.47805	1.20048
207983_s_at	NM_006603	10735	STAG2: stromal antigen 2	-2.06575	-2.46007	1.19088
210754_s_at	M79321	4067	LYN: v-yes-1 Yamaguchi sarcoma viral related oncogene homolog	-2.07002	-2.15904	1.04301
203275_at	NM_002199	3660	IRF2: interferon regulatory factor 2	-2.07069	-2.27966	1.10092
217875_s_at	NM_020182	56937	PMEPA1: prostate transmembrane protein, androgen induced 1	-2.07142	-2.2538	1.08804
218099_at	NM_018469	55852	TEX2: testis expressed 2	-2.07146	-2.38896	1.15328
1555989_at	AA890373		Hs2,356537,1	-2.0727	-4.58597	2.21256
223315_at	AF278532	59277	NTN4: netrin 4	-2.07297	-2.64598	1.27642
204283_at	NM_006567	10667	FARS2: phenylalanyl-tRNA synthetase 2, mitochondrial	-2.07311	-3.13542	1.51243
213927_at	AV753204	4293	MAP3K9: mitogen-activated protein kinase kinase kinase 9	-2.07454	-2.08796	1.00647
225532_at	AI889160	91768	CABLES1: Cdk5 and Abl enzyme substrate 1	-2.07515	-2.46238	1.18661
238529_at	AA573088	730631	LOC730631: Hypothetical LOC730631	-2.07604	-2.33721	1.1258
206414_s_at	NM_003887	8853	ASAP2: ArfGAP with SH3 domain, ankyrin repeat and PH domain 2	-2.07678	-2.42772	1.16898
230793_at	BE671038	55604	LRRC16A: leucine rich repeat containing 16A	-2.07889	-3.19642	1.53756
210829_s_at	AF077048	23635	SSBP2: single-stranded DNA binding protein 2	-2.08117	-3.25156	1.56237
223380_s_at	AF207547	26524	LATS2: LATS, large tumor suppressor, homolog 2 (Drosophila)	-2.08393	-1.88932	0.906615
222547_at	AL561281	9448	MAP4K4: mitogen-activated protein kinase kinase kinase kinase 4	-2.08404	-3.36122	1.61284
215127_s_at	AL517946	5937	RBMS1: RNA binding motif, single stranded interacting protein 1	-2.08411	-2.44105	1.17127
229704_at	BF111072		Hs,168625,2	-2.08482	-3.41973	1.6403
207956_x_at	NM_015928	23047	PDS5B: PDS5, regulator of cohesion maintenance, homolog B (S, cerevisiae)	-2.08638	-2.43858	1.16881
203231_s_at	AW235612	6310	ATXN1: ataxin 1	-2.08655	-3.27689	1.57048
226002_at	AK022142	2549	GAB1: GRB2-associated binding protein 1	-2.09023	-2.92317	1.39849
228496_s_at	AW243081	51232	CRIM1: Cysteine rich transmembrane BMP regulator 1 (chordin-like)	-2.09258	-3.77223	1.80267
223287_s_at	AF146696	27086	FOXP1: forkhead box P1	-2.0926	-3.84247	1.83622
212309_at	AV725315	23122	CLASP2: cytoplasmic linker associated protein 2	-2.09345	-2.41427	1.15325
233955_x_at	AK001782	51523	CXXC5: CXXC finger 5	-2.09462	-2.52141	1.20376
209106_at	BF576458	8648	NCOA1: nuclear receptor coactivator 1	-2.0956	-2.98201	1.42299
217813_s_at	NM_006717	10927	SPIN1: spindlin 1	-2.09598	-2.18582	1.04286
227723_at	BF439234	118426	LOH12CR1: loss of heterozygosity, 12, chromosomal region 1	-2.09642	-2.69613	1.28606
203182_s_at	NM_003138	6733	SRPK2: SFRS protein kinase 2	-2.0969	-2.48481	1.18499
201779_s_at	AF070558	11342	RNF13: ring finger protein 13	-2.09831	-2.66399	1.26958
203221_at	AI758763	7088	TLE1: transducin-like enhancer of split 1 (E(sp1) homolog, Drosophila)	-2.09888	-2.33229	1.11121
230738_at	BE858063	730631	LOC730631: Hypothetical LOC730631	-2.09919	-2.71742	1.29451
213359_at	W74620	3184	HNRNPD: Heterogeneous nuclear ribonucleoprotein D (AU-rich element RNA binding protein 1, 37kDa)	-2.09972	-1.89102	0.900608
213165_at	AI041204	9857	CEP350: centrosomal protein 350kDa	-2.09982	-2.17209	1.03442
213445_at	D63484	23144	ZC3H3: zinc finger CCCH-type containing 3	-2.10293	-1.98377	0.943339
222587_s_at	BF699855	51809	GALNT7: UDP-N-acetyl-alpha-D-galactosamine:polypeptide N-acetylgalactosaminyltransferase 7 (GalNAc-T7)	-2.10408	-3.27837	1.5581
226534_at	AI446414	4254	KITLG: KIT ligand	-2.11021	-2.08077	0.986051
203556_at	NM_014943	22882	ZHX2: zinc fingers and homeoboxes 2	-2.11049	-2.54121	1.20408
202457_s_at	AA911231	5530	PPP3CA: protein phosphatase 3 (formerly 2B), catalytic subunit, alpha isoform	-2.11124	-2.66295	1.26132
226794_at	AI825998	134957	STXBP5: syntaxin binding protein 5 (tomosyn)	-2.11124	-2.08915	0.989535
214053_at	AW772192	2066	ERBB4: v-erb-a erythroblastic leukemia viral oncogene homolog 4 (avian)	-2.11141	-3.18723	1.50953
222699_s_at	BF439250	79666	PLEKHF2: pleckstrin homology domain containing, family F (with FYVE domain) member 2	-2.11184	-2.32131	1.09919
222540_s_at	BG286920	51773	RSF1: remodeling and spacing factor 1	-2.11262	-2.40799	1.13981
223575_at	AL136736	57670	KIAA1549: KIAA1549	-2.11397	-3.36749	1.59297
222120_at	BC000016	92595	ZNF764: zinc finger protein 764	-2.11611	-1.97009	0.930997
224889_at	BE888885	2309	FOXO3: forkhead box O3	-2.11666	-2.97361	1.40486
212197_x_at	AB020671	23164	MPRIP: myosin phosphatase Rho interacting protein	-2.11712	-2.73169	1.29029
1569003_at	AL541655	81671	TMEM49: transmembrane protein 49	-2.11852	-1.77697	0.838775
238482_at	AL120562	8609	KLF7: Kruppel-like factor 7 (ubiquitous)	-2.11858	-1.83491	0.866103
1557961_s_at	BG492376	100127983	LOC100127983: hypothetical protein LOC100127983	-2.11879	-3.93254	1.85603
233587_s_at	AK022852	57568	SIPA1L2: signal-induced proliferation-associated 1 like 2	-2.11881	-3.18533	1.50336
232000_at	AW001030	158219	TTC39B: Tetratricopeptide repeat domain 39B	-2.11926	-2.62462	1.23846
203318_s_at	NM_021964	7707	ZNF148: zinc finger protein 148	-2.12057	-2.54242	1.19893
226375_at	AW206440		Hs,7589,0	-2.12137	-2.63461	1.24194
1554667_s_at	BC025250	79828	METTL8: methyltransferase like 8	-2.12428	-2.6982	1.27017
226221_at	AL138104	57589	KIAA1432: KIAA1432	-2.12472	-2.25709	1.0623
212207_at	BG426689	23389	MED13L: mediator complex subunit 13-like	-2.12729	-4.06129	1.90914
225490_at	AW104509	196528	ARID2: AT rich interactive domain 2 (ARID, RFX-like)	-2.1292	-2.83771	1.33275
203997_at	NM_002829	5774	PTPN3: protein tyrosine phosphatase, non-receptor type 3	-2.13385	-2.84329	1.33247
204512_at	NM_002114	3096	HIVEP1: human immunodeficiency virus type I enhancer binding protein 1	-2.13552	-2.23582	1.04697
210732_s_at	AF342816	3964	LGALS8: lectin, galactoside-binding, soluble, 8	-2.13584	-2.76484	1.2945
205022_s_at	NM_005197	1112	FOXN3: forkhead box N3	-2.13801	-2.74422	1.28354
209868_s_at	D28482	5937	RBMS1: RNA binding motif, single stranded interacting protein 1	-2.13835	-3.0871	1.44368
205505_at	NM_001490	2650	GCNT1: glucosaminyl (N-acetyl) transferase 1, core 2 (beta-1,6-N-acetylglucosaminyltransferase)	-2.1384	-1.97084	0.921644
219127_at	NM_024320	79170	ATAD4: ATPase family, AAA domain containing 4	-2.13891	-2.27923	1.0656
212504_at	N31807	22982	DIP2C: DIP2 disco-interacting protein 2 homolog C (Drosophila)	-2.14444	-3.06086	1.42735
238538_at	BE890185	29123	ANKRD11: ankyrin repeat domain 11	-2.14686	-2.70941	1.26203
227314_at	N95414	3673	ITGA2: integrin, alpha 2 (CD49B, alpha 2 subunit of VLA-2 receptor)	-2.14716	-2.98732	1.39129
225447_at	AA613031	2820	GPD2: glycerol-3-phosphate dehydrogenase 2 (mitochondrial)	-2.14724	-2.248	1.04693
221918_at	AI742210	5128	PCTK2: PCTAIRE protein kinase 2	-2.15075	-1.99584	0.927976
229026_at	BE675995		Hs,5985,1	-2.15202	-3.26361	1.51653
202798_at	NM_006323	10427	SEC24B: SEC24 family, member B (S, cerevisiae)	-2.15207	-2.12378	0.986857
211382_s_at	AF220152	10579	TACC2: transforming, acidic coiled-coil containing protein 2	-2.15266	-2.92707	1.35975
202548_s_at	NM_003899	8874	ARHGEF7: Rho guanine nucleotide exchange factor (GEF) 7	-2.15538	-2.51507	1.16688
226011_at	BG107767	151903	CCDC12: coiled-coil domain containing 12	-2.15575	-2.32944	1.08057
202294_at	AI126490	10274	STAG1: stromal antigen 1	-2.1562	-2.23618	1.03709
228487_s_at	BF591556		Hs,171942,1	-2.15729	-3.0097	1.39513
214684_at	X63381	4205	MEF2A: myocyte enhancer factor 2A	-2.1579	-1.91364	0.886808
209084_s_at	BE504689	9364	RAB28: RAB28, member RAS oncogene family	-2.15911	-2.35296	1.08978
206544_x_at	NM_003070	6595	SMARCA2: SWI/SNF related, matrix associated, actin dependent regulator of chromatin, subfamily a, member 2	-2.16003	-4.1533	1.92279
207606_s_at	NM_018287	94134	ARHGAP12: Rho GTPase activating protein 12	-2.16042	-2.7009	1.25018
204893_s_at	NM_004799	9372	ZFYVE9: zinc finger, FYVE domain containing 9	-2.16178	-2.18965	1.0129
209760_at	AL136932	23240	KIAA0922: KIAA0922	-2.16206	-2.42003	1.11932
243405_at	AI097337		Hs,322849,0	-2.16277	-2.03696	0.941827
202743_at	BE622627	8503	PIK3R3: phosphoinositide-3-kinase, regulatory subunit 3 (gamma)	-2.16297	-2.01271	0.93053
1552613_s_at	NM_020240	56990	CDC42SE2: CDC42 small effector 2	-2.16386	-2.7738	1.28187
209648_x_at	AL136896	9655	SOCS5: suppressor of cytokine signaling 5	-2.16718	-1.94261	0.896374
212398_at	AI057093	5962	RDX: radixin	-2.16799	-2.55997	1.1808
227224_at	AW003297	55103	RALGPS2: Ral GEF with PH domain and SH3 binding motif 2	-2.16842	-2.16906	1.0003
226000_at	AI423056	55917	CTTNBP2NL: CTTNBP2 N-terminal like	-2.16955	-2.14736	0.989769
205771_s_at	AL137063	9465	AKAP7: A kinase (PRKA) anchor protein 7	-2.17014	-2.71091	1.24918
213090_s_at	AI744029	6874	TAF4: TAF4 RNA polymerase II, TATA box binding protein (TBP)-associated factor, 135kDa	-2.17536	-2.42863	1.11643
213325_at	AA129716	25945	PVRL3: poliovirus receptor-related 3	-2.17753	-2.53006	1.1619
225957_at	AI307750	153222	C5orf41: chromosome 5 open reading frame 41	-2.17807	-2.73741	1.25681
218909_at	NM_012424	26750	RPS6KC1: ribosomal protein S6 kinase, 52kDa, polypeptide 1	-2.18258	-2.47835	1.13551
212830_at	W68084	1955	MEGF9: multiple EGF-like-domains 9	-2.18325	-3.02941	1.38757
1553148_a_at	R75838	23161	SNX13: sorting nexin 13	-2.18545	-2.29466	1.04997
212638_s_at	BF131791	11059	WWP1: WW domain containing E3 ubiquitin protein ligase 1	-2.18562	-2.50775	1.14739
225569_at	AI813489	27161	EIF2C2: Eukaryotic translation initiation factor 2C, 2	-2.18578	-2.31293	1.05817
212612_at	D31888	23186	RCOR1: REST corepressor 1	-2.18825	-2.4468	1.11816
210639_s_at	AF293841	9474	ATG5: ATG5 autophagy related 5 homolog (S, cerevisiae)	-2.19007	-3.31728	1.5147
218539_at	NM_017943	55030	FBXO34: F-box protein 34	-2.19047	-1.9114	0.872602
219450_at	NM_018302	55286	C4orf19: chromosome 4 open reading frame 19	-2.19132	-3.27684	1.49537
1552612_at	NM_020240	56990	CDC42SE2: CDC42 small effector 2	-2.19486	-3.01633	1.37427
214871_x_at	BC005066		Hs,233354,0	-2.1957	-2.30428	1.04945
225615_at	AK024480	126917	IFFO2: intermediate filament family orphan 2	-2.20081	-1.50222	0.682576
204725_s_at	NM_006153	4690	NCK1: NCK adaptor protein 1	-2.20271	-2.43074	1.10352
1566766_a_at	AL359055	346389	MACC1: metastasis associated in colon cancer 1	-2.20311	-2.23134	1.01282
203627_at	AI830698	3480	IGF1R: insulin-like growth factor 1 receptor	-2.20643	-2.64938	1.20076
243259_at	AW081604	6314	ATXN7: ataxin 7	-2.20685	-2.20971	1.0013
225461_at	BE504570	79813	EHMT1: euchromatic histone-lysine N-methyltransferase 1	-2.20734	-2.69833	1.22244
227732_at	AB033044	222255	ATXN7L1: ataxin 7-like 1	-2.20765	-2.2263	1.00845
201219_at	AW269836	1488	CTBP2: C-terminal binding protein 2	-2.20788	-2.20268	0.997643
213549_at	AI890972		Hs,194110,1	-2.20943	-2.2046	0.997811
203241_at	NM_003369	7405	UVRAG: UV radiation resistance associated gene	-2.21137	-2.35691	1.06581
208127_s_at	NM_014011	9655	SOCS5: suppressor of cytokine signaling 5	-2.21303	-1.92493	0.869818
235049_at	AA021120	107	ADCY1: adenylate cyclase 1 (brain)	-2.21398	-4.3045	1.94423
204032_at	NM_003567	8412	BCAR3: breast cancer anti-estrogen resistance 3	-2.21409	-2.35743	1.06474
203505_at	AF285167	19	ABCA1: ATP-binding cassette, sub-family A (ABC1), member 1	-2.21588	-2.0691	0.93376
212517_at	AL132773	8455	ATRN: attractin	-2.21644	-3.07682	1.38818
239210_at	AW074143		Hs,87134,0	-2.21713	-2.14482	0.967388
216125_s_at	AF064606	10048	RANBP9: RAN binding protein 9	-2.218	-2.7317	1.2316
203266_s_at	NM_003010	6416	MAP2K4: mitogen-activated protein kinase kinase 4	-2.21952	-2.11011	0.950705
212660_at	AI735639	23338	PHF15: PHD finger protein 15	-2.22419	-2.43325	1.094
219631_at	NM_024937	29967	LRP12: low density lipoprotein-related protein 12	-2.2244	-2.08265	0.936273
221428_s_at	NM_030921	79718	TBL1XR1: transducin (beta)-like 1 X-linked receptor 1	-2.22513	-5.22179	2.34674
238476_at	AA481560	153222	C5orf41: chromosome 5 open reading frame 41	-2.22571	-2.38676	1.07236
226380_at	N21442	11099	PTPN21: protein tyrosine phosphatase, non-receptor type 21	-2.22636	-1.75065	0.786327
225497_at	AL589591	11101	ATE1: arginyltransferase 1	-2.22844	-2.24442	1.00717
242943_at	AA352113	7903	ST8SIA4: ST8 alpha-N-acetyl-neuraminide alpha-2,8-sialyltransferase 4	-2.22928	-2.53291	1.1362
213745_at	AW151108	26033	ATRNL1: attractin-like 1	-2.23291	-4.12672	1.84813
223445_at	AF061734	84062	DTNBP1: dystrobrevin binding protein 1	-2.23296	-2.28797	1.02464
225548_at	AB040914	57619	SHROOM3: shroom family member 3	-2.23673	-1.7484	0.781677
202808_at	AK000161	54838	C10orf26: chromosome 10 open reading frame 26	-2.23889	-2.30391	1.02904
213792_s_at	AA485908	3643	INSR: insulin receptor	-2.24125	-2.62918	1.17308
216976_s_at	X96588	6259	RYK: RYK receptor-like tyrosine kinase	-2.24167	-2.77471	1.23779
213913_s_at	AW134976	23329	TBC1D30: TBC1 domain family, member 30	-2.24399	-1.83083	0.81588
219459_at	NM_018082	55703	POLR3B: polymerase (RNA) III (DNA directed) polypeptide B	-2.24517	-2.55909	1.13982
205201_at	NM_000168	2737	GLI3: GLI family zinc finger 3	-2.24546	-2.34177	1.04289
219625_s_at	NM_005713	10087	COL4A3BP: collagen, type IV, alpha 3 (Goodpasture antigen) binding protein	-2.24986	-3.37069	1.49818
225715_at	AB037724	57521	RPTOR: regulatory associated protein of MTOR, complex 1	-2.25089	-2.76773	1.22962
213618_at	AB011152	116984	ARAP2: ArfGAP with RhoGAP domain, ankyrin repeat and PH domain 2	-2.25146	-2.27851	1.01202
240432_x_at	AI333006		Hs,146275,0	-2.25219	-1.53637	0.682166
227755_at	AA042983		Hs,184108,2	-2.25225	-2.12255	0.942416
225486_at	AB046777	196528	ARID2: AT rich interactive domain 2 (ARID, RFX-like)	-2.2562	-2.91054	1.29002
208056_s_at	NM_005187	863	CBFA2T3: core-binding factor, runt domain, alpha subunit 2; translocated to, 3	-2.2566	-1.96758	0.87192
232481_s_at	AL137517	84189	SLITRK6: SLIT and NTRK-like family, member 6	-2.25662	-2.28143	1.011
218311_at	NM_003618	8491	MAP4K3: mitogen-activated protein kinase kinase kinase kinase 3	-2.25677	-2.56251	1.13548
224863_at	BF477658	2776	GNAQ: Guanine nucleotide binding protein (G protein), q polypeptide	-2.25731	-2.88265	1.27703
224837_at	AW080845	27086	FOXP1: forkhead box P1	-2.25958	-2.03255	0.899528
223446_s_at	AF061734	84062	DTNBP1: dystrobrevin binding protein 1	-2.26079	-3.9525	1.74828
203181_x_at	AW149364	6733	SRPK2: SFRS protein kinase 2	-2.2609	-3.44468	1.52359
228928_x_at	AL157429	54971	BANP: BTG3 associated nuclear protein	-2.26099	-2.16203	0.956234
213327_s_at	AI820101	219333	USP12: ubiquitin specific peptidase 12	-2.26162	-2.82705	1.25001
227088_at	BF221547	8654	PDE5A: phosphodiesterase 5A, cGMP-specific	-2.26237	-3.74545	1.65554
208328_s_at	NM_005587	4205	MEF2A: myocyte enhancer factor 2A	-2.26307	-2.93446	1.29667
229265_at	AA927480	6497	SKI: v-ski sarcoma viral oncogene homolog (avian)	-2.26363	-1.6017	0.707578
208820_at	AL037339	5747	PTK2: PTK2 protein tyrosine kinase 2	-2.26541	-2.61388	1.15382
224649_x_at	AI765014	219771	CCNY: cyclin Y	-2.26545	-2.65451	1.17174
219141_s_at	NM_017749	55626	AMBRA1: autophagy/beclin-1 regulator 1	-2.26647	-2.42972	1.07203
225847_at	AB037784	57552	NCEH1: neutral cholesterol ester hydrolase 1	-2.26879	-2.45572	1.08239
219966_x_at	NM_017869	54971	BANP: BTG3 associated nuclear protein	-2.27242	-2.41246	1.06162
212653_s_at	AB020710	23301	EHBP1: EH domain binding protein 1	-2.27383	-2.566	1.12849
203935_at	NM_001105	90	ACVR1: activin A receptor, type I	-2.27723	-2.41427	1.06018
219229_at	NM_013272	28232	SLCO3A1: solute carrier organic anion transporter family, member 3A1	-2.27752	-2.53898	1.1148
224862_at	BF969428	2776	GNAQ: Guanine nucleotide binding protein (G protein), q polypeptide	-2.27925	-2.93434	1.28742
201166_s_at	NM_014676	9698	PUM1: pumilio homolog 1 (Drosophila)	-2.28054	-2.31858	1.01668
224952_at	BF115054	26115	TANC2: tetratricopeptide repeat, ankyrin repeat and coiled-coil containing 2	-2.28206	-3.22547	1.4134
219092_s_at	NM_022755	64768	IPPK: inositol 1,3,4,5,6-pentakisphosphate 2-kinase	-2.28358	-2.28454	1.00042
230141_at	AI640594	5926	ARID4A: AT rich interactive domain 4A (RBP1-like)	-2.28359	-2.2373	0.97973
224995_at	AJ277587	56907	SPIRE1: spire homolog 1 (Drosophila)	-2.28372	-2.54788	1.11567
224638_at	AI338356	121665	UNQ1887: signal peptide peptidase 3	-2.28451	-2.42752	1.0626
52731_at	AI359466	55626	AMBRA1: autophagy/beclin-1 regulator 1	-2.28544	-2.83155	1.23895
222258_s_at	AF015043	23677	SH3BP4: SH3-domain binding protein 4	-2.28774	-2.01344	0.880102
227430_at	AI969773	84872	ZC3H10: zinc finger CCCH-type containing 10	-2.28881	-2.52649	1.10384
220038_at	NM_013257	23678 /// 56260	C8orf44 /// SGK3: chromosome 8 open reading frame 44 /// serum/glucocorticoid regulated kinase family, member 3	-2.29185	-5.9316	2.58812
204967_at	NM_001649	357	SHROOM2: shroom family member 2	-2.29458	-2.55221	1.11227
225564_at	AW269397	221178 /// 338872	C1QTNF9 /// SPATA13: C1q and tumor necrosis factor related protein 9 /// spermatogenesis associated 13	-2.29726	-2.29004	0.996854
213370_s_at	BF057298	51460	SFMBT1: Scm-like with four mbt domains 1	-2.298	-2.43686	1.06043
57516_at	AA746290	92595	ZNF764: zinc finger protein 764	-2.29862	-2.23071	0.970454
229691_at	BF221887	100128927	ZBTB42: zinc finger and BTB domain containing 42	-2.30544	-2.6438	1.14677
204686_at	NM_005544	3667	IRS1: insulin receptor substrate 1	-2.30614	-2.60333	1.12887
211078_s_at	Z25422	6788	STK3: serine/threonine kinase 3 (STE20 homolog, yeast)	-2.30685	-4.55447	1.97432
239482_x_at	BF223715	7562	ZNF708: zinc finger protein 708	-2.30697	-2.72068	1.17933
235976_at	AI680986	84189	SLITRK6: SLIT and NTRK-like family, member 6	-2.30712	-2.12659	0.921753
229758_at	AW168771	84948	TIGD5: tigger transposable element derived 5	-2.30836	-1.65955	0.718934
222581_at	AF089744	9213	XPR1: xenotropic and polytropic retrovirus receptor	-2.30977	-2.79623	1.21061
224955_at	AI590088	7003	TEAD1: TEA domain family member 1 (SV40 transcriptional enhancer factor)	-2.31075	-3.33868	1.44485
208322_s_at	NM_003033	6482	ST3GAL1: ST3 beta-galactoside alpha-2,3-sialyltransferase 1	-2.31151	-3.51983	1.52274
203315_at	BC000103	8440	NCK2: NCK adaptor protein 2	-2.31155	-2.11086	0.913182
244487_at	BE620513		Hs,126889,0	-2.31348	-1.97461	0.853522
222449_at	AL035541	56937	PMEPA1: prostate transmembrane protein, androgen induced 1	-2.31462	-2.45628	1.0612
218806_s_at	AF118887	10451	VAV3: vav 3 guanine nucleotide exchange factor	-2.31736	-3.29783	1.42309
227538_at	AW967619	9441	MED26: mediator complex subunit 26	-2.31769	-2.28712	0.986807
225056_at	AB037810	57568	SIPA1L2: signal-induced proliferation-associated 1 like 2	-2.32461	-4.30253	1.85087
224769_at	AL110163		Hs,18016,0	-2.32529	-2.59335	1.11528
213510_x_at	AW194543	220594	LOC220594: TL132 protein	-2.32601	-2.57835	1.10849
227041_at	BE466145	91404	SESTD1: SEC14 and spectrin domains 1	-2.32628	-2.01233	0.86504
219193_at	NM_018034	55100	WDR70: WD repeat domain 70	-2.32687	-2.33833	1.00492
212666_at	AB046845	57154	SMURF1: SMAD specific E3 ubiquitin protein ligase 1	-2.33065	-2.24049	0.961315
232231_at	AL353944	860	RUNX2: runt-related transcription factor 2	-2.33542	-3.06829	1.31381
224639_at	AI928466	121665	UNQ1887: signal peptide peptidase 3	-2.33556	-2.90963	1.24579
210813_s_at	BC005259	7518	XRCC4: X-ray repair complementing defective repair in Chinese hamster cells 4	-2.33639	-3.24116	1.38725
242828_at	BG109695	55137	FIGN: Fidgetin	-2.33774	-3.07311	1.31456
224796_at	W03103	50807	ASAP1: ArfGAP with SH3 domain, ankyrin repeat and PH domain 1	-2.33776	-3.15526	1.34969
201368_at	U07802	678	ZFP36L2: zinc finger protein 36, C3H type-like 2	-2.33837	-2.82571	1.20841
221656_s_at	BC003073	55160	ARHGEF10L: Rho guanine nucleotide exchange factor (GEF) 10-like	-2.34299	-2.14603	0.915938
226251_at	AW295549	55252	ASXL2: additional sex combs like 2 (Drosophila)	-2.34626	-2.53216	1.07923
213236_at	AK025495	23328	SASH1: SAM and SH3 domain containing 1	-2.34634	-3.01657	1.28565
225368_at	BF218115	28996	HIPK2: homeodomain interacting protein kinase 2	-2.3467	-2.85699	1.21745
209455_at	BE963245	23291	FBXW11: F-box and WD repeat domain containing 11	-2.34803	-2.10887	0.898145
225407_at	N37023	4155	MBP: myelin basic protein	-2.3502	-2.58279	1.09897
204526_s_at	NM_007063	11138	TBC1D8: TBC1 domain family, member 8 (with GRAM domain)	-2.35681	-1.97291	0.837109
207266_x_at	NM_016837	5937	RBMS1: RNA binding motif, single stranded interacting protein 1	-2.36023	-3.10873	1.31713
243386_at	AI085338	54897	CASZ1: castor zinc finger 1	-2.361	-3.01801	1.27827
221230_s_at	NM_016374	51742	ARID4B: AT rich interactive domain 4B (RBP1-like)	-2.36158	-2.24793	0.951876
235125_x_at	AI078279	374986	FAM73A: family with sequence similarity 73, member A	-2.36272	-2.32337	0.983346
221326_s_at	NM_016261	51174	TUBD1: tubulin, delta 1	-2.36421	-4.29735	1.81767
243042_at	BE645144	374986	FAM73A: family with sequence similarity 73, member A	-2.3651	-4.22207	1.78515
226389_s_at	AU158380	2889	RAPGEF1: Rap guanine nucleotide exchange factor (GEF) 1	-2.36611	-3.35571	1.41824
226547_at	AI817830	7994	MYST3: MYST histone acetyltransferase (monocytic leukemia) 3	-2.36745	-2.36645	0.999576
1565681_s_at	N42910	22982	DIP2C: DIP2 disco-interacting protein 2 homolog C (Drosophila)	-2.36816	-2.54733	1.07566
212688_at	BC003393	5291	PIK3CB: phosphoinositide-3-kinase, catalytic, beta polypeptide	-2.36839	-2.72399	1.15014
212829_at	BE878277	5305	PIP4K2A: phosphatidylinositol-5-phosphate 4-kinase, type II, alpha	-2.36997	-2.52495	1.0654
218035_s_at	NM_019027	54502	RBM47: RNA binding motif protein 47	-2.37256	-3.89662	1.64237
225946_at	BG484552	11228	RASSF8: Ras association (RalGDS/AF-6) domain family (N-terminal) member 8	-2.3728	-3.12835	1.31842
218816_at	NM_018214	55227	LRRC1: leucine rich repeat containing 1	-2.3779	-2.60088	1.09377
212124_at	AF070622	57178	ZMIZ1: zinc finger, MIZ-type containing 1	-2.38017	-2.50571	1.05274
204899_s_at	BF247098	8819	SAP30: Sin3A-associated protein, 30kDa	-2.38074	-10.6619	4.47842
214046_at	AA017721	10690	FUT9: fucosyltransferase 9 (alpha (1,3) fucosyltransferase)	-2.38174	-2.63966	1.10829
234351_x_at	AK000948	7227	TRPS1: trichorhinophalangeal syndrome I	-2.38314	-3.25616	1.36633
230078_at	AI640834	51735	RAPGEF6: Rap guanine nucleotide exchange factor (GEF) 6	-2.38869	-2.59334	1.08567
220952_s_at	NM_019012	54477	PLEKHA5: pleckstrin homology domain containing, family A member 5	-2.39551	-2.89933	1.21032
222611_s_at	AA969958	55269	PSPC1: paraspeckle component 1	-2.39809	-2.39769	0.999834
240218_at	BF941609	1826	DSCAM: Down syndrome cell adhesion molecule	-2.4001	-2.51195	1.0466
204066_s_at	NM_014914	116987	AGAP1: ArfGAP with GTPase domain, ankyrin repeat and PH domain 1	-2.4029	-2.69401	1.12115
203836_s_at	D84476	4217	MAP3K5: mitogen-activated protein kinase kinase kinase 5	-2.40377	-4.57805	1.90453
204308_s_at	NM_014844	9895	TECPR2: tectonin beta-propeller repeat containing 2	-2.40378	-3.171	1.31918
38892_at	D87077	23506	KIAA0240: KIAA0240	-2.4051	-2.75493	1.14546
218076_s_at	NM_018054	55114	ARHGAP17: Rho GTPase activating protein 17	-2.40732	-2.2987	0.954881
212445_s_at	AI357376	23327	NEDD4L: neural precursor cell expressed, developmentally down-regulated 4-like	-2.40835	-3.56452	1.48007
219443_at	NM_017714	55617	TASP1: taspase, threonine aspartase, 1	-2.40926	-2.63801	1.09494
225018_at	BF512188	56907	SPIRE1: spire homolog 1 (Drosophila)	-2.41169	-3.70871	1.53781
218532_s_at	NM_019000	54463	FAM134B: family with sequence similarity 134, member B	-2.41184	-2.8194	1.16898
212400_at	AL043266	399665	FAM102A: family with sequence similarity 102, member A	-2.41262	-3.61608	1.49882
227069_at	AA806989		Hs,77273,2	-2.41278	-3.56729	1.4785
226609_at	N22751	285761	DCBLD1: discoidin, CUB and LCCL domain containing 1	-2.41333	-2.12421	0.880198
228153_at	AI953847	255488	RNF144B: ring finger protein 144B	-2.41461	-2.01325	0.83378
225117_at	AL137317	284058	KIAA1267: KIAA1267	-2.419	-2.3031	0.952085
1552470_a_at	NM_148914	83451	ABHD11: abhydrolase domain containing 11	-2.42081	-3.18622	1.31618
225992_at	AL562031	8028	MLLT10: myeloid/lymphoid or mixed-lineage leukemia (trithorax homolog, Drosophila); translocated to, 10	-2.42249	-3.13708	1.29498
201866_s_at	NM_000176	2908	NR3C1: nuclear receptor subfamily 3, group C, member 1 (glucocorticoid receptor)	-2.43584	-2.25332	0.925069
219749_at	NM_022071	63898	SH2D4A: SH2 domain containing 4A	-2.44054	-2.56027	1.04906
217370_x_at	S75762	10062	NR1H3: nuclear receptor subfamily 1, group H, member 3	-2.44518	-2.09435	0.856522
222589_at	AI967933	51701	NLK: nemo-like kinase	-2.44636	-2.78087	1.13674
1554930_a_at	AB049740	2530	FUT8: fucosyltransferase 8 (alpha (1,6) fucosyltransferase)	-2.44666	-4.69943	1.92076
210716_s_at	M97501	6249	CLIP1: CAP-GLY domain containing linker protein 1	-2.44804	-4.59817	1.8783
40148_at	U62325	323	APBB2: amyloid beta (A4) precursor protein-binding, family B, member 2	-2.44869	-3.29481	1.34554
228963_at	BE856028	222194	RSBN1L: Round spermatid basic protein 1-like	-2.44971	-2.45041	1.00029
209033_s_at	D86550	1859	DYRK1A: dual-specificity tyrosine-(Y)-phosphorylation regulated kinase 1A	-2.45047	-2.40269	0.9805
218166_s_at	NM_016578	51773	RSF1: remodeling and spacing factor 1	-2.45067	-2.50915	1.02386
209988_s_at	BC001638	429	ASCL1: achaete-scute complex homolog 1 (Drosophila)	-2.45292	-3.83051	1.56161
222630_at	BF740077	64864	RFX7: regulatory factor X, 7	-2.45407	-2.36821	0.965014
209590_at	AL157414	655	BMP7: bone morphogenetic protein 7	-2.45529	-2.43505	0.991756
207821_s_at	NM_005607	5747	PTK2: PTK2 protein tyrosine kinase 2	-2.45858	-5.32871	2.16739
212098_at	AL134724	151162 /// 4249	LOC151162 /// MGAT5: hypothetical LOC151162 /// mannosyl (alpha-1,6-)-glycoprotein beta-1,6-N-acetyl-glucosaminyltransferase	-2.46053	-5.41805	2.20199
233186_s_at	AK001039	54971	BANP: BTG3 associated nuclear protein	-2.46632	-2.81661	1.14203
204918_s_at	NM_004529	4300	MLLT3: myeloid/lymphoid or mixed-lineage leukemia (trithorax homolog, Drosophila); translocated to, 3	-2.46766	-2.33916	0.947928
226888_at	BG104860	53944	CSNK1G1: casein kinase 1, gamma 1	-2.46834	-2.92173	1.18368
225589_at	AB040927	57630	SH3RF1: SH3 domain containing ring finger 1	-2.47053	-2.57477	1.04219
202067_s_at	AI861942	3949	LDLR: low density lipoprotein receptor	-2.4707	-3.56515	1.44297
212209_at	AL133033	23389	MED13L: mediator complex subunit 13-like	-2.47169	-2.85711	1.15593
212989_at	AI377497	259230	SGMS1: sphingomyelin synthase 1	-2.4746	-2.87802	1.16303
226080_at	BE676214	85464	SSH2: slingshot homolog 2 (Drosophila)	-2.47553	-2.9044	1.17324
221485_at	AL035683	9334	B4GALT5: UDP-Gal:betaGlcNAc beta 1,4- galactosyltransferase, polypeptide 5	-2.47586	-2.31376	0.934527
226505_x_at	AI148567	84669	USP32: ubiquitin specific peptidase 32	-2.476	-2.76268	1.11578
234985_at	AW043782	143458	LDLRAD3: low density lipoprotein receptor class A domain containing 3	-2.47683	-3.55843	1.43669
229374_at	AI758962	2043	EPHA4: EPH receptor A4	-2.47717	-2.53185	1.02208
202150_s_at	U64317	4739	NEDD9: neural precursor cell expressed, developmentally down-regulated 9	-2.47843	-3.39249	1.36881
202181_at	NM_014734	9766	KIAA0247: KIAA0247	-2.47927	-2.31477	0.933648
221858_at	N34407	23232	TBC1D12: TBC1 domain family, member 12	-2.48228	-2.67876	1.07915
212686_at	AB032983	57460	PPM1H: protein phosphatase 1H (PP2C domain containing)	-2.49166	-3.22759	1.29536
227254_at	N56956	5451	POU2F1: POU class 2 homeobox 1	-2.49837	-2.7389	1.09627
219330_at	NM_024062	81839	VANGL1: vang-like 1 (van gogh, Drosophila)	-2.50073	-3.1441	1.25727
204872_at	NM_007005	7091	TLE4: transducin-like enhancer of split 4 (E(sp1) homolog, Drosophila)	-2.50257	-2.62323	1.04821
204207_s_at	AB012142	8732	RNGTT: RNA guanylyltransferase and 5'-phosphatase	-2.50329	-3.3477	1.33732
228121_at	AU145950	7042	TGFB2: transforming growth factor, beta 2	-2.50804	-2.43302	0.97009
203748_x_at	NM_016839	5937	RBMS1: RNA binding motif, single stranded interacting protein 1	-2.50905	-3.99987	1.59418
219112_at	NM_016340	51735	RAPGEF6: Rap guanine nucleotide exchange factor (GEF) 6	-2.50905	-2.63181	1.04893
239768_x_at	BF207861		Hs,213547,0	-2.50921	-2.49558	0.994566
201995_at	NM_000127	2131	EXT1: exostoses (multiple) 1	-2.5128	-3.07433	1.22347
216202_s_at	U15555	9517	SPTLC2: serine palmitoyltransferase, long chain base subunit 2	-2.51466	-5.21848	2.07522
227004_at	AI611074		Hs,158196,2	-2.51526	-2.8234	1.12251
201151_s_at	BF512200	4154	MBNL1: muscleblind-like (Drosophila)	-2.51534	-3.66594	1.45744
204932_at	BF433902	4982	TNFRSF11B: tumor necrosis factor receptor superfamily, member 11b	-2.51604	-2.91096	1.15696
212867_at	AI040324		Hs,29131,1	-2.51652	-2.92137	1.16088
227232_at	T58044	51466	EVL: Enah/Vasp-like	-2.51716	-3.46202	1.37537
227768_at	AB051490	55628	ZNF407: zinc finger protein 407	-2.524	-3.09543	1.2264
208228_s_at	M87771	2263	FGFR2: fibroblast growth factor receptor 2	-2.52469	-3.05073	1.20836
219377_at	NM_022751	64762	FAM59A: family with sequence similarity 59, member A	-2.52924	-3.61267	1.42836
225700_at	AC006042	113263	GLCCI1: glucocorticoid induced transcript 1	-2.52947	-3.75466	1.48437
229460_at	AI927605	285172	FAM126B: family with sequence similarity 126, member B	-2.53259	-2.7417	1.08257
219078_at	NM_018040	55105	GPATCH2: G patch domain containing 2	-2.53876	-2.71864	1.07085
213912_at	AW134976	23329	TBC1D30: TBC1 domain family, member 30	-2.54035	-2.44841	0.963809
223677_at	AL136912	83734	ATG10: ATG10 autophagy related 10 homolog (S, cerevisiae)	-2.54334	-3.15418	1.24017
218733_at	NM_018133	55167	MSL2: male-specific lethal 2 homolog (Drosophila)	-2.54831	-2.74056	1.07544
211484_s_at	AF023450	1826	DSCAM: Down syndrome cell adhesion molecule	-2.54912	-3.62575	1.42235
225478_at	BE783723	9258	MFHAS1: malignant fibrous histiocytoma amplified sequence 1	-2.5524	-2.36457	0.926409
218807_at	NM_006113	10451	VAV3: vav 3 guanine nucleotide exchange factor	-2.55372	-2.77874	1.08811
217862_at	N24868	8554	PIAS1: protein inhibitor of activated STAT, 1	-2.56138	-2.75616	1.07605
203080_s_at	NM_013450	29994	BAZ2B: bromodomain adjacent to zinc finger domain, 2B	-2.5617	-2.61177	1.01955
226893_at	AW173164	27	ABL2: v-abl Abelson murine leukemia viral oncogene homolog 2 (arg, Abelson-related gene)	-2.5652	-3.6807	1.43486
206015_s_at	NM_014947	22887	FOXJ3: forkhead box J3	-2.57085	-2.10781	0.819888
207480_s_at	NM_020149	4212	MEIS2: Meis homeobox 2	-2.57385	-2.85998	1.11117
203222_s_at	NM_005077	7088	TLE1: transducin-like enhancer of split 1 (E(sp1) homolog, Drosophila)	-2.57414	-4.70747	1.82875
204742_s_at	NM_015032	23047	PDS5B: PDS5, regulator of cohesion maintenance, homolog B (S, cerevisiae)	-2.57676	-3.38465	1.31353
227764_at	AA227842	130574	LYPD6: LY6/PLAUR domain containing 6	-2.58263	-2.82577	1.09414
229844_at	AI699465		Hs,59368,0	-2.58683	-2.36819	0.91548
209692_at	U71207	2139	EYA2: eyes absent homolog 2 (Drosophila)	-2.59126	-2.35707	0.909623
204720_s_at	AV729634	9829	DNAJC6: DnaJ (Hsp40) homolog, subfamily C, member 6	-2.59453	-3.21084	1.23754
203098_at	AL050164	9425	CDYL: chromodomain protein, Y-like	-2.59921	-2.89012	1.11192
237268_at	BE503065	1826	DSCAM: Down syndrome cell adhesion molecule	-2.6033	-3.16799	1.21691
204633_s_at	AF074393	9252	RPS6KA5: ribosomal protein S6 kinase, 90kDa, polypeptide 5	-2.60551	-3.66045	1.40489
205071_x_at	AB017445	7518	XRCC4: X-ray repair complementing defective repair in Chinese hamster cells 4	-2.60705	-3.98527	1.52865
230261_at	AA552969	7903	ST8SIA4: ST8 alpha-N-acetyl-neuraminide alpha-2,8-sialyltransferase 4	-2.60734	-2.78569	1.0684
212458_at	H97931	200734	SPRED2: sprouty-related, EVH1 domain containing 2	-2.60812	-3.08849	1.18418
226651_at	AW052119	9456	HOMER1: homer homolog 1 (Drosophila)	-2.60951	-3.33573	1.2783
204635_at	NM_004755	9252	RPS6KA5: ribosomal protein S6 kinase, 90kDa, polypeptide 5	-2.61627	-2.70829	1.03517
1556059_s_at	BM992098	23013	SPEN: spen homolog, transcriptional regulator (Drosophila)	-2.61765	-3.25021	1.24165
1555420_a_at	BC012919	8609	KLF7: Kruppel-like factor 7 (ubiquitous)	-2.62076	-2.73861	1.04497
213419_at	U62325	323	APBB2: amyloid beta (A4) precursor protein-binding, family B, member 2	-2.62176	-3.26753	1.24631
242923_at	AW027457	339500	ZNF678: zinc finger protein 678	-2.62405	-3.08367	1.17516
213208_at	AI801951	23506	KIAA0240: KIAA0240	-2.62486	-3.78898	1.4435
204497_at	AB011092	115	ADCY9: adenylate cyclase 9	-2.62855	-3.19994	1.21738
202600_s_at	AI824012	8204	NRIP1: nuclear receptor interacting protein 1	-2.63583	-3.51504	1.33356
235848_x_at	N35250	64225	ATL2: Atlastin GTPase 2	-2.63807	-2.71629	1.02965
212353_at	AI479175	23213	SULF1: sulfatase 1	-2.6442	-3.46458	1.31026
211212_s_at	AF081459	5001	ORC5L: origin recognition complex, subunit 5-like (yeast)	-2.64879	-3.6835	1.39063
203992_s_at	AF000992	7403	KDM6A: lysine (K)-specific demethylase 6A	-2.65612	-3.4331	1.29253
209049_s_at	BC001004	23613	ZMYND8: zinc finger, MYND-type containing 8	-2.65612	-3.36999	1.26876
219388_at	NM_024915	79977	GRHL2: grainyhead-like 2 (Drosophila)	-2.65716	-3.25155	1.22369
228574_at	AI862551	160335	TMTC2: Transmembrane and tetratricopeptide repeat containing 2	-2.65865	-3.18563	1.19821
229394_s_at	AI275597	2909	GRLF1: glucocorticoid receptor DNA binding factor 1	-2.66483	-2.81872	1.05775
201367_s_at	AI356398	678	ZFP36L2: zinc finger protein 36, C3H type-like 2	-2.67297	-3.41137	1.27625
226208_at	AI692595	57688	ZSWIM6: zinc finger, SWIM-type containing 6	-2.68111	-3.42095	1.27595
218815_s_at	NM_018022	55092	TMEM51: transmembrane protein 51	-2.68321	-2.32195	0.86536
222414_at	AA121529	58508	MLL3: myeloid/lymphoid or mixed-lineage leukemia 3	-2.68951	-3.92538	1.45952
224861_at	AA628423	2776	GNAQ: Guanine nucleotide binding protein (G protein), q polypeptide	-2.6907	-2.69074	1.00002
228115_at	AW299905		Hs,21914,0	-2.69078	-2.78325	1.03436
209422_at	AL109965	51230	PHF20: PHD finger protein 20	-2.69752	-3.05882	1.13394
202068_s_at	NM_000527	3949	LDLR: low density lipoprotein receptor	-2.70775	-3.5975	1.3286
212399_s_at	D50911	9686	VGLL4: vestigial like 4 (Drosophila)	-2.72494	-2.51642	0.923476
226137_at	AI288759	463	ZFHX3: zinc finger homeobox 3	-2.73094	-2.98278	1.09222
202449_s_at	NM_002957	6256	RXRA: retinoid X receptor, alpha	-2.73322	-3.26298	1.19382
226770_at	AI692181	260425	MAGI3: membrane associated guanylate kinase, WW and PDZ domain containing 3	-2.73359	-4.1254	1.50915
212747_at	AI990523	23294	ANKS1A: ankyrin repeat and sterile alpha motif domain containing 1A	-2.73754	-3.385	1.23651
209360_s_at	D43968	861	RUNX1: runt-related transcription factor 1	-2.74848	-4.47094	1.6267
225745_at	AV725248	4040	LRP6: low density lipoprotein receptor-related protein 6	-2.75034	-3.3845	1.23057
227599_at	AU157304	151963	C3orf59: chromosome 3 open reading frame 59	-2.7619	-3.2065	1.16098
229657_at	BF431989	7068	THRB: thyroid hormone receptor, beta (erythroblastic leukemia viral (v-erb-a) oncogene homolog 2, avian)	-2.76503	-2.82648	1.02222
221598_s_at	BC002878	9442	MED27: mediator complex subunit 27	-2.76591	-3.17184	1.14676
235046_at	AA456099		Hs,176376,0	-2.78195	-4.15317	1.4929
212997_s_at	AU151689	11011	TLK2: tousled-like kinase 2	-2.78236	-2.51093	0.902447
227750_at	AL137629	8997	KALRN: kalirin, RhoGEF kinase	-2.78259	-2.84066	1.02087
215543_s_at	AB011181	9215	LARGE: like-glycosyltransferase	-2.78448	-3.50525	1.25885
226978_at	AA910945	5465	PPARA: peroxisome proliferator-activated receptor alpha	-2.79042	-2.00569	0.718778
204069_at	NM_002398	4211	MEIS1: Meis homeobox 1	-2.79264	-3.14778	1.12717
227396_at	AI631833	5795	PTPRJ: protein tyrosine phosphatase, receptor type, J	-2.79795	-3.87456	1.38478
204140_at	NM_003596	8460	TPST1: tyrosylprotein sulfotransferase 1	-2.79862	-3.93285	1.40528
212462_at	AU144267	23522	MYST4: MYST histone acetyltransferase (monocytic leukemia) 4	-2.80018	-2.71581	0.969872
214036_at	BE464799	1946	EFNA5: ephrin-A5	-2.80019	-3.753	1.34027
227866_at	AI743557	729436	LOC729436: Hypothetical LOC729436	-2.80152	-2.40413	0.858151
211105_s_at	U80918	4772	NFATC1: nuclear factor of activated T-cells, cytoplasmic, calcineurin-dependent 1	-2.80616	-2.58033	0.919525
218829_s_at	NM_017780	55636	CHD7: chromodomain helicase DNA binding protein 7	-2.80716	-2.71846	0.9684
228442_at	AI770171		Hs,112157,0	-2.81066	-3.6117	1.285
212986_s_at	BF112255	11011	TLK2: tousled-like kinase 2	-2.81123	-4.02904	1.43319
221763_at	AI694023	221037	JMJD1C: jumonji domain containing 1C	-2.8114	-2.98278	1.06096
202625_at	AI356412	4067	LYN: v-yes-1 Yamaguchi sarcoma viral related oncogene homolog	-2.81219	-2.66192	0.946564
203232_s_at	NM_000332	6310	ATXN1: ataxin 1	-2.8196	-4.2503	1.50742
212298_at	BE620457	8829	NRP1: neuropilin 1	-2.82153	-3.60464	1.27755
235065_at	AI546970		Hs,197617,0	-2.82801	-4.29955	1.52035
227036_at	N66622	9462	RASAL2: RAS protein activator like 2	-2.83695	-3.7058	1.30626
228768_at	N51056	96459	FNIP1: folliculin interacting protein 1	-2.83888	-2.44701	0.861964
226555_at	BG026789	54891	INO80D: INO80 complex subunit D	-2.84249	-3.03473	1.06763
205072_s_at	NM_022406	7518	XRCC4: X-ray repair complementing defective repair in Chinese hamster cells 4	-2.85404	-5.58376	1.95644
203100_s_at	NM_004824	9425	CDYL: chromodomain protein, Y-like	-2.8709	-5.01663	1.74741
201165_s_at	BE670915	9698	PUM1: pumilio homolog 1 (Drosophila)	-2.87957	-3.98621	1.38431
222494_at	AW051527	1112	FOXN3: forkhead box N3	-2.88693	-3.88897	1.3471
203297_s_at	BG029530	3720	JARID2: jumonji, AT rich interactive domain 2	-2.90326	-3.44819	1.1877
212985_at	BF115739	323	APBB2: amyloid beta (A4) precursor protein-binding, family B, member 2	-2.90932	-3.08433	1.06016
218764_at	NM_024064	5583	PRKCH: protein kinase C, eta	-2.91592	-4.01602	1.37727
202599_s_at	NM_003489	8204	NRIP1: nuclear receptor interacting protein 1	-2.91657	-3.47604	1.19182
228583_at	BG028765	91750	LIN52: lin-52 homolog (C, elegans)	-2.92249	-2.30197	0.787674
224791_at	AW513835	50807	ASAP1: ArfGAP with SH3 domain, ankyrin repeat and PH domain 1	-2.92996	-3.12717	1.06731
226490_at	AA503387	57224	NHSL1: NHS-like 1	-2.93525	-3.86214	1.31578
228149_at	BF432926	154743	C7orf60: chromosome 7 open reading frame 60	-2.94307	-3.29452	1.11942
217833_at	AL520908	10492	SYNCRIP: synaptotagmin binding, cytoplasmic RNA interacting protein	-2.94709	-2.73692	0.928684
224872_at	AB040896	57609	DIP2B: DIP2 disco-interacting protein 2 homolog B (Drosophila)	-2.95595	-3.75382	1.26992
209012_at	AV718192	7204	TRIO: triple functional domain (PTPRF interacting)	-2.96231	-3.1287	1.05617
227196_at	BG054987	85415	RHPN2: rhophilin, Rho GTPase binding protein 2	-2.9754	-2.46842	0.82961
204917_s_at	AV756536	4300	MLLT3: myeloid/lymphoid or mixed-lineage leukemia (trithorax homolog, Drosophila); translocated to, 3	-2.9835	-2.92287	0.979678
207495_at	NM_004249	9364	RAB28: RAB28, member RAS oncogene family	-2.98628	-9.44831	3.16391
207700_s_at	NM_006534	8202	NCOA3: nuclear receptor coactivator 3	-2.98837	-4.62058	1.54619
225613_at	AI096389	375449	MAST4: microtubule associated serine/threonine kinase family member 4	-2.99612	-3.7797	1.26153
242979_at	AI474666	3667	IRS1: insulin receptor substrate 1	-3.00063	-3.19983	1.06639
225033_at	AV721528	6482	ST3GAL1: ST3 beta-galactoside alpha-2,3-sialyltransferase 1	-3.00311	-3.14741	1.04805
226022_at	AU144882	23328	SASH1: SAM and SH3 domain containing 1	-3.00601	-3.47221	1.15509
240592_at	AI939336	254251	LCORL: ligand dependent nuclear receptor corepressor-like	-3.01152	-3.35686	1.11467
227484_at	BF508615	57522	SRGAP1: SLIT-ROBO Rho GTPase activating protein 1	-3.01165	-4.59678	1.52633
1558254_s_at	BU155802	6733	SRPK2: SFRS protein kinase 2	-3.01328	-4.49879	1.49299
226143_at	BF984830	10743	RAI1: retinoic acid induced 1	-3.03628	-2.80019	0.922244
226191_at	AI431788	2932	GSK3B: glycogen synthase kinase 3 beta	-3.03686	-4.02681	1.32598
218613_at	NM_018422	23362	PSD3: pleckstrin and Sec7 domain containing 3	-3.0424	-3.96622	1.30365
203999_at	AV731490	6857	SYT1: synaptotagmin I	-3.04278	-4.40373	1.44727
203006_at	NM_005539	3632	INPP5A: inositol polyphosphate-5-phosphatase, 40kDa	-3.05656	-4.01944	1.31502
225269_s_at	BE384529	5937	RBMS1: RNA binding motif, single stranded interacting protein 1	-3.0572	-3.3488	1.09538
203288_at	NM_014686	9710	KIAA0355: KIAA0355	-3.06619	-2.70936	0.883624
225611_at	AI922968	375449	MAST4: microtubule associated serine/threonine kinase family member 4	-3.07337	-3.74588	1.21882
224847_at	AW051349	1021	CDK6: cyclin-dependent kinase 6	-3.07344	-3.38006	1.09976
220108_at	NM_004297	9630	GNA14: guanine nucleotide binding protein (G protein), alpha 14	-3.08055	-5.69168	1.84762
203837_at	NM_005923	4217	MAP3K5: mitogen-activated protein kinase kinase kinase 5	-3.08641	-2.87981	0.933064
204208_at	NM_003800	8732	RNGTT: RNA guanylyltransferase and 5'-phosphatase	-3.09439	-4.47069	1.44477
204761_at	NM_014688	9712	USP6NL: USP6 N-terminal like	-3.10437	-3.54827	1.14299
213349_at	AI934469	23023	TMCC1: transmembrane and coiled-coil domain family 1	-3.11062	-3.18863	1.02508
228240_at	AW952320		Hs,102558,0	-3.11979	-3.85237	1.23482
243000_at	AW194766	1021	CDK6: cyclin-dependent kinase 6	-3.12395	-3.70444	1.18582
227452_at	AI832118		Hs,236894,0	-3.14432	-5.12534	1.63003
205590_at	NM_005739	10125	RASGRP1: RAS guanyl releasing protein 1 (calcium and DAG-regulated)	-3.14492	-4.83354	1.53693
229713_at	AW665227		Hs,57079,0	-3.16772	-6.46543	2.04104
238964_at	BE960968		Hs,118769,0	-3.17849	-4.30855	1.35553
203097_s_at	NM_014247	9693	RAPGEF2: Rap guanine nucleotide exchange factor (GEF) 2	-3.18291	-3.40561	1.06997
208296_x_at	NM_014350	25816	TNFAIP8: tumor necrosis factor, alpha-induced protein 8	-3.18334	-3.2939	1.03473
227533_at	AA732944		Hs,5415,0	-3.1997	-2.5075	0.783668
222496_s_at	AW241742	54502	RBM47: RNA binding motif protein 47	-3.20836	-4.9464	1.54172
210260_s_at	BC005352	25816	TNFAIP8: tumor necrosis factor, alpha-induced protein 8	-3.21351	-3.11084	0.968049
204832_s_at	NM_004329	657	BMPR1A: bone morphogenetic protein receptor, type IA	-3.24766	-4.30284	1.3249
223594_at	AL136855	84216	TMEM117: transmembrane protein 117	-3.2591	-3.8711	1.18778
227955_s_at	BE670307	1946	EFNA5: ephrin-A5	-3.33552	-5.03581	1.50975
225922_at	BE501838	57600	FNIP2: folliculin interacting protein 2	-3.33913	-4.02273	1.20473
232202_at	AK024927		Hs,152423,0	-3.34061	-4.04611	1.21119
203066_at	NM_014863	51363	CHST15: carbohydrate (N-acetylgalactosamine 4-sulfate 6-O) sulfotransferase 15	-3.34649	-3.06215	0.915034
212658_at	N66633	10184	LHFPL2: lipoma HMGIC fusion partner-like 2	-3.35254	-4.30422	1.28387
202744_at	NM_006749	6575	SLC20A2: solute carrier family 20 (phosphate transporter), member 2	-3.37691	-6.2716	1.8572
222541_at	AA173588	51773	RSF1: remodeling and spacing factor 1	-3.38723	-3.48267	1.02818
212642_s_at	AL023584	3097	HIVEP2: human immunodeficiency virus type I enhancer binding protein 2	-3.39339	-3.49474	1.02987
235072_s_at	BF594695		Hs,94499,0	-3.40008	-3.5478	1.04345
211352_s_at	U80737	8202	NCOA3: nuclear receptor coactivator 3	-3.42192	-6.63569	1.93917
235775_at	AI765006	160335	TMTC2: transmembrane and tetratricopeptide repeat containing 2	-3.4614	-7.79951	2.25328
213351_s_at	AB018322	23023	TMCC1: transmembrane and coiled-coil domain family 1	-3.46163	-4.95373	1.43104
231929_at	AI458439	22807	IKZF2: IKAROS family zinc finger 2 (Helios)	-3.46828	-4.39575	1.26742
219985_at	NM_006042	9955	HS3ST3A1: heparan sulfate (glucosamine) 3-O-sulfotransferase 3A1	-3.47646	-4.10388	1.18048
1557458_s_at	BU685917	6461	SHB: Src homology 2 domain containing adaptor protein B	-3.51052	-3.68697	1.05026
220195_at	NM_018328	55777	MBD5: methyl-CpG binding domain protein 5	-3.51825	-4.99734	1.42041
202724_s_at	NM_002015	2308	FOXO1: forkhead box O1	-3.53921	-3.41924	0.966103
204933_s_at	NM_002546	4982	TNFRSF11B: tumor necrosis factor receptor superfamily, member 11b	-3.55621	-5.93115	1.66783
204068_at	NM_006281	6788	STK3: serine/threonine kinase 3 (STE20 homolog, yeast)	-3.56577	-4.11739	1.1547
207142_at	NM_002239	3760	KCNJ3: potassium inwardly-rectifying channel, subfamily J, member 3	-3.58925	-4.25577	1.1857
224218_s_at	AF264784	7227	TRPS1: trichorhinophalangeal syndrome I	-3.59891	-5.5264	1.53558
233059_at	AK026384		Hs,199776,0	-3.60419	-3.83267	1.06339
239710_at	AA993515		Hs,99283,0	-3.61317	-3.84094	1.06304
213578_at	AI678679	657	BMPR1A: bone morphogenetic protein receptor, type IA	-3.6231	-3.6965	1.02026
230836_at	AI422986	7903	ST8SIA4: ST8 alpha-N-acetyl-neuraminide alpha-2,8-sialyltransferase 4	-3.63307	-3.78158	1.04088
203528_at	NM_006378	10507	SEMA4D: sema domain, immunoglobulin domain (Ig), transmembrane domain (TM) and short cytoplasmic domain, (semaphorin) 4D	-3.63753	-4.32355	1.1886
202626_s_at	NM_002350	4067	LYN: v-yes-1 Yamaguchi sarcoma viral related oncogene homolog	-3.65467	-6.74145	1.84461
225935_at	AI350995		Hs,19215,0	-3.67201	-4.9587	1.35041
233888_s_at	AK023899	57522	SRGAP1: SLIT-ROBO Rho GTPase activating protein 1	-3.68178	-10.7377	2.91645
227261_at	AA020010	11278	KLF12: Kruppel-like factor 12	-3.6951	-5.00275	1.35389
212762_s_at	AI375916	6934	TCF7L2: transcription factor 7-like 2 (T-cell specific, HMG-box)	-3.74312	-5.97151	1.59533
204651_at	AW003022	4899	NRF1: nuclear respiratory factor 1	-3.7632	-3.4745	0.923284
225032_at	AI141784	64778	FNDC3B: fibronectin type III domain containing 3B	-3.79314	-5.42684	1.4307
235350_at	AI935586	55286	C4orf19: chromosome 4 open reading frame 19	-3.7977	-3.93891	1.03718
204652_s_at	NM_005011	4899	NRF1: nuclear respiratory factor 1	-3.84251	-5.14209	1.33821
209741_x_at	AF119814	49855	SCAPER: S-phase cyclin A-associated protein in the ER	-3.8749	-5.17577	1.33572
227449_at	AI799018	2043	EPHA4: EPH receptor A4	-3.89919	-5.19443	1.33218
226795_at	AW007739	23143	LRCH1: leucine-rich repeats and calponin homology (CH) domain containing 1	-3.90067	-4.1649	1.06774
1555875_at	BU733713	57522	SRGAP1: SLIT-ROBO Rho GTPase activating protein 1	-3.93025	-3.65797	0.930723
218501_at	NM_019555	50650	ARHGEF3: Rho guanine nucleotide exchange factor (GEF) 3	-3.93713	-5.89101	1.49627
227112_at	AW270037	23023	TMCC1: transmembrane and coiled-coil domain family 1	-3.94877	-4.49586	1.13855
203998_s_at	AV723167	6857	SYT1: synaptotagmin I	-3.97618	-7.01608	1.76453
225308_s_at	AB051515	85461	TANC1: tetratricopeptide repeat, ankyrin repeat and coiled-coil containing 1	-3.97798	-5.09495	1.28079
228640_at	BE644809	5099	PCDH7: protocadherin 7	-4.03698	-6.79877	1.68412
213103_at	AA128023	90627	STARD13: StAR-related lipid transfer (START) domain containing 13	-4.06862	-6.35938	1.56303
228716_at	BG494007	7068	THRB: thyroid hormone receptor, beta (erythroblastic leukemia viral (v-erb-a) oncogene homolog 2, avian)	-4.19158	-5.35545	1.27767
223614_at	AL136588	4325	MMP16: matrix metallopeptidase 16 (membrane-inserted)	-4.19659	-4.37115	1.04159
203638_s_at	NM_022969	2263	FGFR2: fibroblast growth factor receptor 2	-4.29202	-7.84436	1.82766
212915_at	AL569804	23024	PDZRN3: PDZ domain containing ring finger 3	-4.30256	-5.27664	1.22639
203298_s_at	NM_004973	3720	JARID2: jumonji, AT rich interactive domain 2	-4.31301	-4.36514	1.01209
235119_at	AI123516	83860	TAF3: TAF3 RNA polymerase II, TATA box binding protein (TBP)-associated factor, 140kDa	-4.34078	-4.26331	0.982154
212614_at	BG285011	84159	ARID5B: AT rich interactive domain 5B (MRF1-like)	-4.34177	-4.16212	0.958623
214754_at	AB007861	200424	TET3: tet oncogene family member 3	-4.41254	-3.8158	0.864762
227019_at	AA129774	400793	C1orf226: chromosome 1 open reading frame 226	-4.43137	-6.24494	1.40926
226282_at	AW129783		Hs,235857,0	-4.48075	-4.42262	0.987028
227273_at	AI126798		Hs,323099,0	-4.58201	-3.60557	0.786896
229714_at	AF339796	266722	HS6ST3: heparan sulfate 6-O-sulfotransferase 3	-4.59225	-5.50026	1.19773
203620_s_at	NM_014824	9873	FCHSD2: FCH and double SH3 domains 2	-4.63745	-3.74862	0.808338
227376_at	AW021102	2737	GLI3: GLI family zinc finger 3	-4.68186	-5.04299	1.07714
212761_at	AI949687	6934	TCF7L2: transcription factor 7-like 2 (T-cell specific, HMG-box)	-4.70349	-4.39763	0.934972
227290_at	AU157881		Hs,60257,0	-4.75711	-4.90317	1.0307
216037_x_at	AA664011	6934	TCF7L2: transcription factor 7-like 2 (T-cell specific, HMG-box)	-4.86058	-4.79681	0.986879
217853_at	NM_022748	64759	TNS3: tensin 3	-4.88871	-5.48548	1.12207
230559_x_at	AI277617	121512	FGD4: FYVE, RhoGEF and PH domain containing 4	-5.0745	-5.69356	1.12199
216035_x_at	AV721430	6934	TCF7L2: transcription factor 7-like 2 (T-cell specific, HMG-box)	-5.08289	-7.08078	1.39306
209684_at	AL136924	54453	RIN2: Ras and Rab interactor 2	-5.15789	-9.01626	1.74805
223422_s_at	AI743534	83478	ARHGAP24: Rho GTPase activating protein 24	-5.60576	-7.34407	1.31009
235457_at	AI769569	84441	MAML2: mastermind-like 2 (Drosophila)	-5.70981	-7.26388	1.27217
229105_at	AV717094	2863	GPR39: G protein-coupled receptor 39	-7.44449	-12.3847	1.6636
226360_at	AK022809	84133	ZNRF3: zinc and ring finger 3	-9.35332	-7.14223	0.763604
221687_s_at	BC000122	89853	FAM125B: family with sequence similarity 125, member B	-13.8537	-16.8531	1.21651
