# Supplementary material for: Real-Time Monitoring of Cisplatin-Induced Cell Death
Source: PLoS One. 2011 May 16;6(5):e19714. doi: 10.1371/journal.pone.0019714 (PMC3095603; doi:10.1371/journal.pone.0019714)
Supplement: Table S2 — Genes regulated by cisplatin in MCF-7 cells at change of (i) glycolysis (8–9 h) and (ii) impedance (10–11 h). (XLS) [file pone.0019714.s003.xls]

## Sheet: Tabelle1
	TABLE S2
	Genes regulated by cisplatin in MCF-7 cells at change of
	(i) glycolysis (8-9 h) and (ii) impedance (10-11 h)
	Top regulated genes Impedance						Top regulated genes Glycolysis
	up						up
		fold change	fold change					fold change	fold change
	gene	glycolysis	impedance	imp/gly			gene	glycolysis	impedance	imp/gly
1	HSPA6, Heat Shock P70B'	9.61205	12.3524	1.2851		1	HSPA6, Heat Shock P70B'	9.61205	12.3524	1.2851
2	EIF1, e-InitiationFaktor1	4.77395	8.90425	1.86517		2	EIF1, e-InitiationFaktor1	4.77395	8.90425	1.86517
3	HBA, hemoglobin a1/a2	1.91971	6.36272	3.31441		3	HEXIM1, hexamethylene bis-acetamide inducible 1	4.00211	5.90045	1.47433
4	MAPK12	2.04075	6.06972	2.97426		4	PMAIP1, phorbol-12-myristate-13-acetate-induced protein 1	3.99648	5.78757	1.44817
5	ZNF277, zinc finger protein 277	2.4554	6.06516	2.47013		5	FLJ44342	4.23877	5.22484	1.23263
6	HEXIM1, hexamethylene bis-acetamide inducible 1	4.00211	5.90045	1.47433		6	Hs,155364,0	3.80744	4.51038	1.18462
7	PMAIP1, phorbol-12-myristate-13-acetate-induced protein 1	3.99648	5.78757	1.44817		7	ATF3	3.14366	4.14146	1.3174
8	FLJ44342	4.23877	5.22484	1.23263		8	ETS2	3.04894	4.08501	1.33981
9	ID2, ID2B	2.33504	4.99879	2.14077		9	PHLDA1, pleckstrin homology family	2.87151	3.82959	1.33365
10	Hs,155364,0	3.80744	4.51038	1.18462		10	RGS2, G-protein signaling	2.92915	3.73744	1.27595
11	Hs,102981,0	2.65188	4.29833	1.62086		11	LOC284801	4.22422	3.57569	0.846474
12	ATF3	3.14366	4.14146	1.3174		12	Hs,41272,0	2.74239	3.28755	1.19879
13	C17orf91	2.4867	4.11667	1.65548		13	C1orf63	2.68766	3.19432	1.18851
14	ETS2	3.04894	4.08501	1.33981		14	GADD45A	2.77991	3.0447	1.09525
15	Hs,14613,0	2.42781	4.00444	1.6494		15	SERTAD1	2.92342	3.03541	1.03831
	Top regulated genes Impedance						Top regulated genes Glycolysis
	down	fold change	fold change				down	fold change	fold change
		glycolysis	impedance	imp/gly				glycolysis	impedance	imp/gly
1	FAM125B	-13.8537	-16.8531	1.21651		1	FAM125B	-13.8537	-16.8531	1.21651
2	GPR39	-7.44449	-12.3847	1.6636		2	ZNRF3: zinc and ring finger 3	-9.35332	-7.14223	0.763604
3	SRGAP1, SLIT-ROBO Rho act. 1	-3.68178	-10.7377	2.91645		3	GPR39	-7.44449	-12.3847	1.6636
4	SAP30, Sin3A-associated 30kDa	-2.38074	-10.6619	4.47842		4	MAML2	-5.70981	-7.26388	1.27217
5	RAB28, RAS oncogene family	-2.98628	-9.44831	3.16391		5	ARHGAP24, Rho activating 24	-5.60576	-7.34407	1.31009
6	RIN2, Ras and Rab interactor 2	-5.15789	-9.01626	1.74805		6	RIN2, Ras and Rab interactor 2	-5.15789	-9.01626	1.74805
7	FGFR2	-4.29202	-7.84436	1.82766		7	TCF7L2, transcription factor	-5.08289	-7.08078	1.39306
8	TMTC2, transmembrane prot.	-3.4614	-7.79951	2.25328		8	FGD4, RhoGEF and PH domain	-5.0745	-5.69356	1.12199
9	ARHGAP24, Rho activating 24	-5.60576	-7.34407	1.31009		9	TNS3, tensin 3	-4.88871	-5.48548	1.12207
10	MAML2	-5.70981	-7.26388	1.27217		10	Hs,60257,0	-4.75711	-4.90317	1.0307
11	ZNRF3: zinc and ring finger 3	-9.35332	-7.14223	0.763604		11	GLI3, GLI family zinc finger 3	-4.68186	-5.04299	1.07714
12	TCF7L2, transcription factor	-5.08289	-7.08078	1.39306		12	FCHSD2	-4.63745	-3.74862	0.808338
13	SYT1, synaptotagmin I	-3.97618	-7.01608	1.76453		13	HS6ST3, 6-O-sulfotransferase	-4.59225	-5.50026	1.19773
14	PCDH7, protocadherin 7	-4.03698	-6.79877	1.68412		14	Hs,323099,0	-4.58201	-3.60557	0.786896
15	LYN, oncogene homolog	-3.65467	-6.74145	1.84461		15	Hs,235857,0	-4.48075	-4.42262	0.987028
