# Supplementary material for: Real-Time Monitoring of Cisplatin-Induced Cell Death
Source: PLoS One. 2011 May 16;6(5):e19714. doi: 10.1371/journal.pone.0019714 (PMC3095603; doi:10.1371/journal.pone.0019714)
Supplement: Table S3 — Significantly regulated functional groups*. (XLS) [file pone.0019714.s004.xls]

## Sheet: Tabelle1
TABLE S3
Significantly regulated functional groups*
Induced (impedance/all)
	functional group (pathway)	genes	p - value
	response to protein stimulus	5	0.00063
	regulation of cyclin-dependent protein kinase activity	4	0.001
	heparin-binding	4	0.0012
	p53 signaling pathway	4	0.0023
	apoptosis	8	0.0058
Down (impedance/all)
	pathway	genes	p - value
	Wnt signaling pathway	16	8e-06
	ErbB signaling pathway	11	8.2e-05
	MAPK signaling pathway	17	0.0016
	TGF-beta signaling pathway	9	0.0019
	Hedgehog signaling pathway	7	0.0033
	VEGF signaling pathway	8	0.0034
	Adherens junction	8	0.0039
	Aldosterone-regulated sodium reabsorption	6	0.0041
	Insulin signaling pathway	10	0.0089
Induced (first response/glycolysis)
	functional group (pathway)	genes	p - value
	response to protein stimulus	4	0.00058
	regulation of cyclin-dependent protein kinase activity	3	0.0031
	stress response	3	0.0039
	response to organic substance	6	0.0042
* assignments and significance values were obtained using
DAVID Functional Annotation Tool
National Institute of Allergy and Infectious Diseases (NIAID), NIH
